# Supplementary material for: Transcriptome analysis in LRRK2 and idiopathic Parkinson’s disease at different glucose levels
Source: NPJ Parkinsons Dis. 2021 Dec 1;7:109. doi: 10.1038/s41531-021-00255-x (PMC8636510; doi:10.1038/s41531-021-00255-x)
Supplement: Supplementary file 2 — Supplementary Data 1 [file 41531_2021_255_MOESM2_ESM.xlsx]

## Sheet: All PD
Supplementary Table 1. List of differentially expressed genes (DEGs) identified in fibroblast from PD patients (iPD and L2PD) as compared to healthy subjects in the discovery phase at 25 mM (a) and 5 mM (b) glucose concentration. Log2 FC denotes fold change (FC) gene expression values in cases vs. controls.
a) Discovery 25 mM Glucose						b) Discovery 5 mM Glucose
Gene	Type	log2 FC	P-value	FDR adj. P-value		Gene	Type	log2 FC	P-value	FDR adj. P-value
SGF29	protein_coding	1.03525	8.50089e-16	3.64369e-12		RP13-512J5.1	protein_coding	-21.355	1.86623e-10	5.78455e-06
NOMO1	protein_coding	-1.06515	1.51338e-14	3.70671e-11		XIST	lincRNA	-11.6198	2.51607e-09	2.61613e-05
RP11-732A19.5	antisense	3.35323	1.68823e-13	2.89448e-10		RP11-608O21.1	lincRNA	-19.752	3.9839e-09	2.61613e-05
PTPRF	protein_coding	-1.1535	1.59105e-12	2.27321e-09		RNY3	misc_RNA	-19.752	3.9839e-09	2.61613e-05
CTC-444N24.8	lincRNA	1.13973	3.75202e-12	4.02053e-09		AMY1B	protein_coding	-19.5406	5.90815e-09	2.61613e-05
RP11-638I2.6	lincRNA	1.74956	1.08806e-11	9.32741e-09		CRYZP2	processed_pseudogene	-19.5406	5.90815e-09	2.61613e-05
CTC-510F12.6	sense_intronic	1.866	3.20325e-11	2.32018e-08		TUNAR	lincRNA	-19.5406	5.90815e-09	2.61613e-05
ACVR2A	protein_coding	1.11504	5.6617e-11	3.73346e-08		AC128709.2	lincRNA	-19.1118	1.28572e-08	2.65681e-05
OSR2	protein_coding	2.04546	1.32764e-10	8.12945e-08		OR7E110P	unprocessed_pseudogene	-19.1118	1.28572e-08	2.65681e-05
CITF22-1A6.3	lincRNA	1.94579	2.6667e-10	1.31568e-07		CTD-3035D6.2	lincRNA	-19.1118	1.28572e-08	2.65681e-05
RP11-24N18.1	antisense	2.3826	4.9525e-10	2.12277e-07		RP11-44F14.5	sense_intronic	-19.1118	1.28572e-08	2.65681e-05
RP11-667K14.4	antisense	4.50573	7.06384e-10	2.88356e-07		CTC-398G3.6	protein_coding	-19.1118	1.28572e-08	2.65681e-05
C5orf30	protein_coding	-1.13929	1.89072e-09	6.2621e-07		APOC4-APOC2	protein_coding	-19.1118	1.28572e-08	2.65681e-05
AP003068.9	antisense	2.41884	2.26545e-09	7.19281e-07		IGLL3P	unprocessed_pseudogene	-19.1118	1.28572e-08	2.65681e-05
RP11-571M6.7	antisense	19.1775	2.54573e-09	7.93574e-07		TUG1_4	misc_RNA	-19.1118	1.28572e-08	2.65681e-05
RP11-361L15.3	TEC	2.33017	2.92136e-09	8.78715e-07		RP11-848G14.5	unprocessed_pseudogene	-8.25983	6.92101e-08	0.000134077
MYH15	protein_coding	-2.78977	3.21597e-09	9.50651e-07		SLC47A2	protein_coding	-3.42859	9.68225e-07	0.00176536
WWC1	protein_coding	-2.04599	3.9494e-09	1.11004e-06		THBD	protein_coding	1.89822	1.74637e-06	0.00300725
RP11-488C13.5	lincRNA	1.20045	4.38245e-09	1.19265e-06		AGAP7P	unprocessed_pseudogene	-1.81052	6.98033e-06	0.0113875
DCBLD2	protein_coding	-1.03542	4.63946e-09	1.22375e-06		PFKP	protein_coding	1.15316	9.44491e-06	0.0146377
RNF128	protein_coding	-2.40586	4.86272e-09	1.2632e-06		CHRNE	protein_coding	-3.56735	1.92888e-05	0.0284703
RP11-423H2.1	transcribed_unprocessed_pseudogene	1.42773	5.47936e-09	1.3615e-06		PAX3	protein_coding	-4.76815	2.06972e-05	0.0291604
PTH1R	protein_coding	3.32546	6.47407e-09	1.52052e-06		AC109642.1	lincRNA	-2.98193	4.11475e-05	0.053142
RP11-244H3.4	protein_coding	-1.4339	2.27767e-08	3.84998e-06		GUCY1A3	protein_coding	-2.2977	5.93351e-05	0.0707366
RP11-449H3.3	protein_coding	-2.30963	2.40357e-08	3.84998e-06		C1QTNF3	protein_coding	-2.02657	6.46096e-05	0.0741718
RP11-152H18.3	antisense	7.09372	3.6883e-08	5.5603e-06		ST6GALNAC2	protein_coding	1.74192	8.02751e-05	0.0888646
ST6GALNAC2	protein_coding	1.6858	4.71787e-08	6.69293e-06		CH507-154B10.1	lincRNA	-1.73019	8.3476e-05	0.0892214
FERMT1	protein_coding	-2.06007	4.80042e-08	6.74616e-06		LRFN5	protein_coding	-4.0079	9.01487e-05	0.0931416
ARMCX7P	transcribed_unprocessed_pseudogene	9.77959	5.61184e-08	7.51679e-06		RP11-317L10.1	lincRNA	-3.53895	0.000139793	0.135407
RP11-746M1.1	antisense	2.3399	5.99627e-08	7.83353e-06		BPIFB4	protein_coding	-3.58072	0.000175201	0.164562
NCEH1	protein_coding	-1.23676	6.03107e-08	7.83353e-06		NEB	protein_coding	-1.52719	0.000274623	0.243206
PLEKHA2	protein_coding	-1.07624	7.01708e-08	8.84617e-06		RPGRIP1	protein_coding	-3.35482	0.000293881	0.252366
ENDOD1	protein_coding	-1.10596	7.57894e-08	9.34827e-06		AFF3	protein_coding	-1.99384	0.000329105	0.268424
BNC1	protein_coding	-1.10883	8.03361e-08	9.69974e-06		LINC00599	lincRNA	-4.73549	0.000340887	0.268424
SUSD1	protein_coding	-1.16801	9.51532e-08	1.1251e-05		KCNMB4	protein_coding	-1.35912	0.000346398	0.268424
MYL3	protein_coding	3.48921	1.03808e-07	1.17867e-05		UBL4B	protein_coding	-5.64486	0.000358358	0.270919
RP11-379K17.12	antisense	1.46219	1.15287e-07	1.27759e-05		RP11-10L7.1	lincRNA	-3.072	0.000396646	0.285868
AC068831.15	antisense	1.81358	1.22126e-07	1.34221e-05		KLHL30	protein_coding	3.57425	0.0004058	0.285868
RP11-848G14.5	unprocessed_pseudogene	-3.34456	1.70323e-07	1.7806e-05		TUBB2B	protein_coding	1.56776	0.000420562	0.289683
RP11-196H14.3	antisense	2.54107	2.22201e-07	2.22786e-05		KCNA1	protein_coding	5.08767	0.000482183	0.317229
RP13-39P12.3	antisense	2.49947	2.42886e-07	2.40141e-05		PTPN3	protein_coding	3.44648	0.000491256	0.317229
SCN9A	protein_coding	-1.82155	2.44412e-07	2.40141e-05		LINC00240	lincRNA	-2.01415	0.000672279	0.395035
SLC4A8	protein_coding	-1.43794	2.46939e-07	2.40555e-05		ASB9	protein_coding	-2.38075	0.000675469	0.395035
RP5-1085F17.3	lincRNA	1.79704	2.51065e-07	2.41827e-05		LLNLF-176F2.1	transcribed_processed_pseudogene	3.03235	0.00074703	0.424891
RP11-386G11.10	antisense	1.29015	2.5677e-07	2.4594e-05		RP11-399B17.1	TEC	1.19307	0.000753936	0.424891
ZACN	protein_coding	3.69162	2.76755e-07	2.60712e-05		SEPP1	protein_coding	-1.16683	0.000782947	0.428012
NRIP3	protein_coding	-1.25724	2.90436e-07	2.69163e-05		IVL	protein_coding	5.5159	0.000796916	0.428012
LINC00852	antisense	1.45978	3.16046e-07	2.86699e-05		ASPN	protein_coding	-2.04633	0.0008009	0.428012
TATDN2P2	processed_pseudogene	-1.2562	3.56848e-07	3.17072e-05		COL21A1	protein_coding	-1.8197	0.000830637	0.43638
PSD4	protein_coding	-1.30479	3.56926e-07	3.17072e-05		FAM66A	lincRNA	-3.73705	0.00085289	0.440603
DMD	protein_coding	-1.49776	3.664e-07	3.20506e-05		ADRA1D	protein_coding	2.55323	0.000872788	0.441011
RP11-671J11.5	TEC	1.12148	3.82593e-07	3.3129e-05		CLMN	protein_coding	-2.9438	0.000882135	0.441011
TMOD1	protein_coding	3.68471	3.96449e-07	3.34834e-05		RP11-423H2.1	transcribed_unprocessed_pseudogene	1.2319	0.000908519	0.443778
RP11-680F20.12	antisense	1.44182	4.15608e-07	3.49294e-05		FBLN7	protein_coding	1.10371	0.000916305	0.443778
MKX-AS1	antisense	2.42951	4.45179e-07	3.68724e-05		ROCK1P1	transcribed_unprocessed_pseudogene	-3.22618	0.000945629	0.448515
RP11-180C16.1	antisense	2.69632	4.71066e-07	3.84592e-05		DIO2	protein_coding	-2.32478	0.000963161	0.448515
GRAMD1B	protein_coding	-1.03071	4.99091e-07	3.99856e-05		IL20RA	protein_coding	-1.63126	0.000969497	0.448515
KCNQ3	protein_coding	-2.05202	5.06864e-07	4.04194e-05		UBASH3B	protein_coding	1.79167	0.00100663	0.454247
AC011558.5	TEC	2.62165	5.31286e-07	4.19765e-05		LINC01018	lincRNA	-3.60629	0.00101691	0.454247
CTD-2369P2.12	protein_coding	1.50652	5.86471e-07	4.57048e-05		RAD51L3-RFFL	protein_coding	-5.34491	0.00103027	0.454247
SNURF	protein_coding	-1.59009	6.33694e-07	4.82875e-05		ANGPTL5	protein_coding	-1.27401	0.00105434	0.454247
CTD-2196E14.7	TEC	-5.35279	6.62356e-07	5.02482e-05		HMCN1	protein_coding	-1.36766	0.0010703	0.454299
CERS6	protein_coding	-1.03832	6.85007e-07	5.1215e-05		INA	protein_coding	1.82263	0.00108459	0.454299
RP11-498C9.16	lincRNA	1.89189	7.11769e-07	5.21761e-05		NOG	protein_coding	3.27013	0.00116711	0.479604
CTD-2331H12.8	protein_coding	-5.17342	7.32353e-07	5.29797e-05		PSG7	protein_coding	1.73136	0.00119102	0.479604
AC005606.15	lincRNA	1.27553	8.05737e-07	5.78007e-05		RP11-661A12.5	antisense	-2.6171	0.00119143	0.479604
AC007750.5	antisense	1.26545	8.78744e-07	6.22565e-05		TSHR	protein_coding	-2.58653	0.00124297	0.493938
RP11-173P15.3	antisense	-2.26173	9.15076e-07	6.45637e-05		RP11-770E5.1	antisense	-3.53809	0.00127292	0.499437
HGF	protein_coding	-1.83718	9.33176e-07	6.53033e-05		GOLGA7B	protein_coding	1.96283	0.00130965	0.504136
PTPRZ1	protein_coding	-3.65615	9.98446e-07	6.82006e-05		TCEAL7	protein_coding	-1.19584	0.00131743	0.504136
C1R	protein_coding	1.03882	1.00959e-06	6.85661e-05		LINC01305	lincRNA	-2.83128	0.00138633	0.523943
RP11-298I3.5	protein_coding	1.47201	1.01479e-06	6.85661e-05		RPL39P3	processed_pseudogene	2.40077	0.00141143	0.523943
PEG10	protein_coding	-2.45805	1.06148e-06	7.05392e-05		RP11-588K22.2	sense_overlapping	-1.28834	0.0014199	0.523943
HTATSF1P2	processed_pseudogene	-2.16597	1.16558e-06	7.56963e-05		RP11-514P8.7	protein_coding	-2.20949	0.00148981	0.536954
MFAP4	protein_coding	2.16767	1.2212e-06	7.87124e-05		AP002884.2	protein_coding	4.01095	0.0015416	0.549235
RP11-867G23.4	antisense	2.32584	1.47248e-06	9.28148e-05		UCP2	protein_coding	1.59405	0.00164549	0.573075
AC008522.1	protein_coding	-2.4079	1.5781e-06	9.88437e-05		COL4A4	protein_coding	-2.41175	0.00171155	0.589457
RP11-810M2.2	antisense	2.08097	1.57965e-06	9.88437e-05		DLX3	protein_coding	2.98545	0.00177234	0.59901
CPXM1	protein_coding	2.9962	1.81177e-06	0.000109763		LINC01004	antisense	1.20232	0.00177794	0.59901
MIR31HG	sense_overlapping	-1.07074	1.90316e-06	0.000113692		ARRDC4	protein_coding	-1.04607	0.00191624	0.612327
CTD-2001J20.1	TEC	-1.61928	2.10319e-06	0.000122661		OXER1	protein_coding	-1.6655	0.00194438	0.613346
SLC9A7	protein_coding	-1.29901	2.13523e-06	0.000124097		MCTP2	protein_coding	-1.10048	0.00197418	0.613346
BCAS1	protein_coding	2.52149	2.33264e-06	0.000133508		AP002518.1	miRNA	-1.70103	0.00209614	0.623369
RP11-417N10.4	TEC	1.70378	2.46501e-06	0.000138566		EYA4	protein_coding	-2.59366	0.00210267	0.623369
RP11-626G11.3	antisense	1.46708	2.53195e-06	0.000140942		IFI44L	protein_coding	-2.31419	0.00212358	0.623369
CDKN1C	protein_coding	1.59259	2.64816e-06	0.000145057		P2RY14	protein_coding	-3.94628	0.00238146	0.679801
SOCS3	protein_coding	1.214	2.67765e-06	0.00014528		MTRNR2L8	protein_coding	-5.77384	0.00242394	0.679801
RP4-738P15.6	TEC	7.00907	2.91063e-06	0.000153599		RP11-204M4.2	unprocessed_pseudogene	-3.88085	0.00246107	0.679801
RP11-265N6.1	antisense	2.02684	2.91161e-06	0.000153599		MAOB	protein_coding	-2.34455	0.00259779	0.679801
STMN3	protein_coding	1.85491	3.04187e-06	0.000158039		RP1-278E11.3	processed_pseudogene	-1.73435	0.00260965	0.679801
SRGAP2D	unprocessed_pseudogene	-1.32988	3.6964e-06	0.000186946		HCN1	protein_coding	-3.42426	0.00264829	0.679801
FBXL18	protein_coding	-1.05896	3.84101e-06	0.000193374		SLC6A17	protein_coding	2.25322	0.00265884	0.679801
AMH	protein_coding	2.17876	3.97114e-06	0.000197617		LINC00578	lincRNA	-2.27752	0.00269029	0.679801
HCG25	antisense	1.02039	4.73352e-06	0.000231214		PCBP3-OT1	sense_overlapping	-1.2725	0.00269939	0.679801
NOMO3	protein_coding	-1.36931	5.05459e-06	0.00024375		HOXB-AS3	antisense	3.37038	0.00270747	0.679801
IGF2BP3	protein_coding	-1.30444	5.2846e-06	0.000253085		FBLL1	protein_coding	2.74534	0.00272071	0.679801
DIAPH3	protein_coding	-1.16485	5.34694e-06	0.000254648		RAMP1	protein_coding	2.57942	0.00278227	0.679801
NIPAL3	protein_coding	-1.11081	5.40539e-06	0.000256719		DIRAS3	protein_coding	-1.76624	0.00285242	0.679801
C1orf95	protein_coding	2.76966	5.6541e-06	0.000264862		RP11-706O15.5	lincRNA	4.06788	0.00286016	0.679801
ARAP1-AS1	antisense	6.31685	5.74646e-06	0.000267726		PLEKHB1	protein_coding	-1.24134	0.00286271	0.679801
PIM1	protein_coding	1.30932	6.03127e-06	0.000277862		RPL7AP28	processed_pseudogene	-4.42033	0.00292775	0.679801
MET	protein_coding	-1.51083	6.25442e-06	0.000284435		PITPNM3	protein_coding	2.77616	0.00295122	0.679801
RP11-27I1.4	transcribed_processed_pseudogene	-1.13231	6.53153e-06	0.00029315		LINC01614	lincRNA	-2.4247	0.00298897	0.679801
RP11-265N6.2	antisense	3.65736	6.84791e-06	0.000302597		RP11-142E9.1	sense_intronic	1.15397	0.00299783	0.679801
RP11-498C9.15	lincRNA	1.24251	7.20308e-06	0.000314241		WNT16	protein_coding	2.96462	0.00300303	0.679801
CTD-2192J16.22	protein_coding	2.53991	7.22282e-06	0.000314303		RP11-293I14.2	protein_coding	-5.10154	0.00303565	0.679801
GSG2	protein_coding	-1.07096	7.25358e-06	0.000314842		CH25H	protein_coding	-1.42321	0.00304128	0.679801
ATP2B4	protein_coding	-1.09598	7.38699e-06	0.000318216		RP11-33A14.1	lincRNA	-1.55882	0.00304142	0.679801
AF127577.10	antisense	3.71402	7.54922e-06	0.000323578		FHAD1	protein_coding	-1.7331	0.00306275	0.679801
RP11-641D5.1	processed_pseudogene	1.0876	8.84557e-06	0.000361875		LRRC3	protein_coding	1.4331	0.00321433	0.701848
MLLT11	protein_coding	-1.08795	9.17414e-06	0.000371846		RP1-292L20.3	lincRNA	-1.1173	0.00324273	0.701848
INE2	antisense	3.35672	9.2228e-06	0.000372936		TRPM3	protein_coding	-2.31997	0.00328326	0.701848
IFITM3	protein_coding	1.14528	9.30781e-06	0.000375017		NAALAD2	protein_coding	-1.39057	0.00334744	0.707411
STX1B	protein_coding	-1.1259	9.51277e-06	0.000376728		AC004453.8	processed_pseudogene	-1.87766	0.00335493	0.707411
RP11-48B3.4	lincRNA	1.89336	9.51506e-06	0.000376728		LRRC71	protein_coding	-3.79503	0.0034151	0.715234
SOX4	protein_coding	1.40002	9.96152e-06	0.000390824		AC066694.1	miRNA	-9.45368	0.00359152	0.742152
CH507-24F1.2	lincRNA	2.00604	1.0247e-05	0.000400192		PCBP3	protein_coding	-1.26729	0.00373754	0.761229
FAM129A	protein_coding	-1.20517	1.03155e-05	0.000401951		HAS2	protein_coding	1.7216	0.00375752	0.761229
TCAF1P1	unprocessed_pseudogene	-1.37288	1.07469e-05	0.000413129		IQCA1	protein_coding	-2.03808	0.00379864	0.762562
CHKB-CPT1B	protein_coding	1.57592	1.11564e-05	0.000426004		SP9	protein_coding	-2.56403	0.00392289	0.762642
RPL5P4	processed_pseudogene	1.5007	1.27859e-05	0.000465423		ASRGL1	protein_coding	2.1102	0.00395455	0.762642
ADAMTSL1	protein_coding	-1.04513	1.48334e-05	0.000519017		RPL29P19	processed_pseudogene	-1.15311	0.00398314	0.762642
RP11-20G6.1	TEC	1.87111	1.6364e-05	0.000562346		KIF21B	protein_coding	-1.86039	0.00401091	0.762642
MARC1	protein_coding	-1.09376	1.78379e-05	0.000609223		THBS4	protein_coding	-1.8993	0.00405576	0.762642
THSD4	protein_coding	-1.65382	1.80091e-05	0.00061338		RP11-1228E12.1	lincRNA	1.86231	0.00405975	0.762642
PCDHB14	protein_coding	1.3895	1.83121e-05	0.000621706		TRIM55	protein_coding	3.27543	0.00413894	0.768207
FLNC	protein_coding	-1.09042	1.84309e-05	0.0006245		SLC2A9	protein_coding	-1.09916	0.0041904	0.772946
ITGA10	protein_coding	-2.36238	1.85506e-05	0.000627317		AC108938.5	protein_coding	-1.27494	0.00436237	0.772946
AP000275.65	protein_coding	1.15032	1.93224e-05	0.000647036		PGM5P3-AS1	lincRNA	-3.77287	0.00436259	0.772946
RP11-887P2.3	processed_pseudogene	-1.19799	2.14303e-05	0.000699012		COMP	protein_coding	-1.92462	0.00436818	0.772946
ADAMTS10	protein_coding	1.08958	2.15937e-05	0.00070221		HSPD1P6	transcribed_processed_pseudogene	-3.237	0.00439816	0.772946
IER3	protein_coding	1.63612	2.29848e-05	0.000739352		HNMT	protein_coding	-1.16855	0.00449385	0.772946
RP5-998N21.10	processed_transcript	-1.33084	2.3526e-05	0.000755343		ADAMTS14	protein_coding	1.43276	0.00456443	0.772946
RP11-44N12.5	lincRNA	2.03279	2.40419e-05	0.000770465		SYNPO	protein_coding	-1.33759	0.00460481	0.772946
TMEM176A	protein_coding	4.1414	2.63999e-05	0.000828985		ITGB2-AS1	antisense	1.6857	0.00467381	0.772946
TMEM176B	protein_coding	4.2201	2.65134e-05	0.000829554		ITGB2	protein_coding	1.72479	0.00474446	0.772946
LA16c-390E6.5	antisense	1.28385	2.78827e-05	0.000869178		SP140	protein_coding	-2.299	0.00475167	0.772946
MARCKSL1	protein_coding	1.1358	2.83776e-05	0.000878219		RP11-329B9.4	lincRNA	-1.62096	0.00479335	0.772946
CTD-3092A11.2	sense_intronic	1.03706	2.97496e-05	0.000908921		CTB-78F1.2	sense_intronic	-2.45577	0.00480624	0.772946
RP1-20B21.4	antisense	3.20042	2.98467e-05	0.000908921		RP11-54H7.4	lincRNA	-2.59517	0.00482306	0.772946
RP11-73M18.10	antisense	-1.16802	3.1255e-05	0.000944645		CTB-12A17.2	TEC	1.4721	0.00488983	0.772946
SH3RF2	protein_coding	-2.50197	3.23781e-05	0.000965898		SDR42E1	protein_coding	-2.41518	0.00490154	0.772946
PODXL	protein_coding	-1.84271	3.29935e-05	0.000978675		F11R	protein_coding	-1.6831	0.00493752	0.772946
HCG4P7	unprocessed_pseudogene	1.4233	3.37279e-05	0.00099018		DPF1	protein_coding	1.11606	0.00502425	0.778393
ANK3	protein_coding	-2.17067	3.38317e-05	0.000991528		SC22CB-1E7.1	processed_pseudogene	1.80079	0.00504765	0.778393
STARD8	protein_coding	-1.0893	3.5042e-05	0.00102003		B4GALNT4	protein_coding	2.66405	0.00521353	0.792539
MPP4	protein_coding	-1.74819	3.5409e-05	0.00102896		ENPP5	protein_coding	-1.05125	0.00528551	0.792539
TNFRSF10C	protein_coding	-1.41636	3.62043e-05	0.00104281		HAVCR2	protein_coding	1.6782	0.0052928	0.792539
AP001505.10	lincRNA	1.45433	3.62504e-05	0.00104281		HIST2H4B	protein_coding	-1.18456	0.00536076	0.798856
OLFM2	protein_coding	1.89594	3.79655e-05	0.00107768		PAPPA2	protein_coding	-1.75511	0.00552502	0.804007
RP11-127B20.2	lincRNA	2.67052	3.8713e-05	0.0010883		CHN2	protein_coding	-2.57402	0.00556007	0.804679
SORL1	protein_coding	-3.1177	3.87204e-05	0.0010883		AC002056.3	processed_pseudogene	3.91255	0.00561158	0.804679
RP11-334A14.5	antisense	6.71818	4.05764e-05	0.00113387		DENND3	protein_coding	1.18258	0.00563348	0.804679
CPT1B	protein_coding	1.28626	4.06496e-05	0.00113387		CTD-3105H18.14	protein_coding	2.29992	0.00573462	0.806289
EBF2	protein_coding	-2.3715	4.15468e-05	0.00115262		NUAK2	protein_coding	-1.26588	0.0057488	0.806289
RP11-977G19.10	protein_coding	-3.25523	4.17526e-05	0.00115646		JAK3	protein_coding	-1.65929	0.00584618	0.808966
TMED7-TICAM2	protein_coding	-1.54389	4.25071e-05	0.00117234		REEP1	protein_coding	2.93931	0.00592762	0.816588
RP11-498C9.13	antisense	1.35833	4.2525e-05	0.00117234		RNF144A-AS1	processed_transcript	-1.71336	0.00602141	0.8222
RN7SK	misc_RNA	1.55962	4.28697e-05	0.00117978		RP11-475A13.1	lincRNA	-3.15537	0.00607719	0.826178
RP11-802O23.3	antisense	1.47852	4.41252e-05	0.00120274		FAM84B	protein_coding	-1.70908	0.00614358	0.831556
C3orf52	protein_coding	-1.57096	4.45421e-05	0.00121218		PLXNB3	protein_coding	1.69092	0.00634709	0.844784
CCDC15	protein_coding	-1.0684	4.54291e-05	0.00123241		CCND1	protein_coding	1.4257	0.00635727	0.844784
RP11-1100L3.7	antisense	1.25212	4.57608e-05	0.00123749		PAK3	protein_coding	-2.09667	0.00637758	0.844784
RP11-316M1.12	antisense	1.53913	4.58427e-05	0.00123775		LRRC4	protein_coding	1.79929	0.00652889	0.855526
BMF	protein_coding	1.40274	4.63686e-05	0.00124998		STAB1	protein_coding	-1.71385	0.00654316	0.855526
GADD45B	protein_coding	1.41196	4.82053e-05	0.00128242		GIPR	protein_coding	1.36939	0.00659898	0.855526
TMEM221	protein_coding	1.71666	4.9106e-05	0.00129926		IFI44	protein_coding	-1.01342	0.00664987	0.855526
PLEK2	protein_coding	-1.62802	5.11342e-05	0.00134257		ENO1P4	processed_pseudogene	-3.16869	0.00668088	0.855526
DLGAP1	protein_coding	-2.02672	5.25459e-05	0.00137086		LAMB4	protein_coding	2.13198	0.00669883	0.855526
SLC1A1	protein_coding	-1.54027	5.28285e-05	0.00137388		CPA1	protein_coding	-2.8866	0.00675996	0.855526
RASD1	protein_coding	1.49694	5.46409e-05	0.00141087		TXLNB	protein_coding	2.42853	0.00676464	0.855526
RP11-463I20.1	TEC	1.75368	6.02854e-05	0.00151999		PHLDA1	protein_coding	1.37749	0.00677823	0.855526
RP11-455F5.3	antisense	1.0685	6.07474e-05	0.00152836		PLPP2	protein_coding	2.05158	0.00681749	0.855526
TENM4	protein_coding	-1.75034	6.50532e-05	0.00160711		RBM20	protein_coding	3.69551	0.00686457	0.85796
ADM	protein_coding	1.00831	6.55486e-05	0.00161238		PRICKLE1	protein_coding	-1.39549	0.00691908	0.861301
CH507-254M2.1	lincRNA	2.01268	6.75977e-05	0.00164859		RP11-452L6.1	lincRNA	-1.48845	0.00695371	0.862149
EGR1	protein_coding	1.46826	6.8174e-05	0.00166029		TRIM67	protein_coding	-2.69432	0.00708302	0.871141
GIPC2	protein_coding	-2.9374	6.91803e-05	0.00167562		RP11-247A12.2	antisense	-1.27395	0.00710207	0.871141
CTC-429P9.4	protein_coding	-4.1064	6.91945e-05	0.00167562		RP11-1415C14.4	unprocessed_pseudogene	-1.01053	0.00711055	0.871141
RP11-250B2.5	lincRNA	1.50718	7.29595e-05	0.00174462		CD74	protein_coding	-1.51204	0.00716087	0.873852
TFRC	protein_coding	-1.14542	7.30812e-05	0.00174509		TTC12	protein_coding	1.1017	0.00725603	0.881992
CDCP1	protein_coding	-2.31815	7.32636e-05	0.00174702		CD4	protein_coding	3.15111	0.00729083	0.88276
RP11-317P15.4	lincRNA	1.7004	7.74863e-05	0.00181987		HTR2A	protein_coding	-1.3312	0.00733735	0.884936
SCUBE3	protein_coding	-1.63855	8.03753e-05	0.00187096		FOXF1	protein_coding	2.12078	0.00740919	0.886816
CLSPN	protein_coding	-1.60039	8.15467e-05	0.0018868		RP5-828H9.1	lincRNA	-6.09584	0.0075424	0.888914
RASL12	protein_coding	2.10372	8.23168e-05	0.00190028		ENTPD1	protein_coding	-2.33432	0.00761633	0.891247
RP5-1024N4.4	antisense	3.14964	8.3221e-05	0.00191778		MIR503HG	lincRNA	-1.08297	0.0076366	0.891247
IL10RB-AS1	antisense	1.31157	8.3836e-05	0.00192931		LA16c-407A10.3	processed_transcript	2.21176	0.00790126	0.894932
GALNT6	protein_coding	-2.27556	8.43613e-05	0.00193366		GLYAT	protein_coding	-3.89044	0.00795033	0.895631
RP11-19P22.8	antisense	1.41858	8.46407e-05	0.00193747		ALDH1A3	protein_coding	-1.67846	0.00800259	0.895631
RMRP	lincRNA	6.85533	8.87033e-05	0.00200636		GEMIN8P4	processed_pseudogene	-2.03419	0.00800393	0.895631
CTB-31O20.3	antisense	4.93177	8.91961e-05	0.00201126		PLD5	protein_coding	2.81052	0.00809003	0.898776
NTN1	protein_coding	2.27418	9.34032e-05	0.00209333		KCNK15	protein_coding	-1.55055	0.00846845	0.927591
CTD-2647L4.5	antisense	3.77783	9.39832e-05	0.00210098		IGF2	protein_coding	-3.4863	0.00848197	0.927591
KIAA1549L	protein_coding	-1.30677	9.39895e-05	0.00210098		CH507-254M2.2	lincRNA	1.35583	0.0085205	0.927591
CENPI	protein_coding	-1.14029	9.56322e-05	0.00211563		DPT	protein_coding	-1.49366	0.00855308	0.927591
RP11-454C18.1	lincRNA	3.11601	0.00010102	0.00219795		ATRNL1	protein_coding	2.78437	0.00863805	0.927591
RP11-289I10.2	processed_pseudogene	-1.07672	0.000102008	0.00221103		OR7E154P	unprocessed_pseudogene	-2.8324	0.00864131	0.927591
CEBPD	protein_coding	1.07417	0.000103321	0.00222543		HAS1	protein_coding	3.38168	0.0086568	0.927591
MILR1	protein_coding	-2.26135	0.000105043	0.00224405		IQUB	protein_coding	-1.23436	0.00880223	0.937573
FAM174B	protein_coding	1.31815	0.000105102	0.00224405		KIF26B	protein_coding	-1.02338	0.0090127	0.950549
PIK3AP1	protein_coding	-3.51361	0.000106503	0.00226831		FOSL1	protein_coding	1.14736	0.00907684	0.952708
ABCA10	protein_coding	1.75875	0.000112593	0.00238028		DAB1	protein_coding	-2.38325	0.00913547	0.953411
C8orf34-AS1	antisense	2.68643	0.000119729	0.00249726		SFRP4	protein_coding	-3.77965	0.00916805	0.9536
RP3-428L16.2	antisense	1.1373	0.000127653	0.00260859		IL20RB	protein_coding	-1.39172	0.00921912	0.954036
MOXD1	protein_coding	-1.01058	0.000129975	0.00263719		TBC1D3E	protein_coding	-8.26518	0.00924832	0.954036
CUBN	protein_coding	-1.22543	0.000136242	0.0027523		MMP13	protein_coding	-3.91714	0.00929535	0.954036
GS1-114I9.1	antisense	1.09534	0.000140496	0.00281732		ARFGEF3	protein_coding	-1.45646	0.00934623	0.954291
RP4-568B10.1	TEC	1.69659	0.0001408	0.00282011		WWC1	protein_coding	1.21299	0.00935942	0.954291
RP11-96D1.11	antisense	2.78768	0.000141745	0.00283573		LDB3	protein_coding	-1.24102	0.00949095	0.958246
RP1-257A7.5	lincRNA	1.89481	0.000145214	0.00287971		CELSR1	protein_coding	1.31512	0.0095541	0.960073
AGAP7P	unprocessed_pseudogene	-2.91555	0.000145325	0.00287971		CCL8	protein_coding	-2.48688	0.009571	0.960073
C8orf34	protein_coding	1.83897	0.000148676	0.00292321		ITGA6	protein_coding	1.56732	0.00960603	0.960479
ZSCAN16	protein_coding	1.10934	0.000148943	0.00292511		ART3	protein_coding	-2.05582	0.00975498	0.96912
CXCR5	protein_coding	1.22939	0.000149923	0.002941		SLC52A1	protein_coding	-1.5128	0.00989408	0.96912
GFAP	protein_coding	-3.37992	0.000150376	0.0029465		PPFIA4	protein_coding	1.5563	0.00993506	0.96912
SHC4	protein_coding	-1.3107	0.000154708	0.00301759		SNHG5	processed_transcript	-1.39229	0.0101586	0.983983
RP4-555D20.2	lincRNA	-1.59854	0.00015512	0.00301936		CCL26	protein_coding	1.38459	0.0103513	0.991121
PREX2	protein_coding	2.01075	0.000156035	0.00302552		PDGFB	protein_coding	-3.02118	0.0103921	0.991121
SNHG9	lincRNA	1.16998	0.000157448	0.00304679		RP11-134O21.1	lincRNA	3.95446	0.010438	0.991156
VCAN	protein_coding	-1.03127	0.00015949	0.00307579		RP11-162P23.2	protein_coding	-4.28261	0.0104716	0.991156
PDGFA	protein_coding	1.91172	0.000161241	0.00309776		CNTNAP3	protein_coding	4.67227	0.0106101	0.991156
SLC22A18AS	protein_coding	1.5984	0.000161586	0.00309888		DEPTOR	protein_coding	-1.76542	0.0106248	0.991156
AP000254.8	antisense	1.46294	0.000165238	0.00315129		GOLGA6L3	unprocessed_pseudogene	2.09649	0.0106297	0.991156
RP11-513I15.6	processed_transcript	1.21228	0.000171294	0.00325953		MYCL	protein_coding	-1.71785	0.0106862	0.991705
RP11-63M22.2	antisense	4.77187	0.000178932	0.00333733		RGPD1	protein_coding	2.17756	0.0108181	0.997459
GINS4	protein_coding	-1.013	0.000179081	0.00333733		OR7E125P	unprocessed_pseudogene	-3.06464	0.0108447	0.997459
LPAR3	protein_coding	-2.87966	0.000179909	0.00334912		TTN	protein_coding	3.928	0.0108827	0.997989
EXTL1	protein_coding	-1.92381	0.000180773	0.00336155		FAM111B	protein_coding	1.37536	0.010946	0.998822
RP11-700J17.2	antisense	5.68672	0.000183566	0.00340242		RP11-510C10.3	antisense	-5.56732	0.0109562	0.998822
RP11-579D7.2	antisense	1.16612	0.000184858	0.00341161		RP11-21L19.1	antisense	2.01289	0.0110208	0.999924
INHBB	protein_coding	3.65172	0.00018946	0.00347411		ATF7IP2	protein_coding	1.94944	0.0111635	0.999924
PCDHGC5	protein_coding	-1.27088	0.000190491	0.00348928		RELT	protein_coding	1.26582	0.0113035	0.999924
RP11-311C24.1	3prime_overlapping_ncrna	1.09744	0.000199249	0.00360732		COL4A3	protein_coding	-1.83318	0.0113655	0.999924
RP11-1100L3.8	lincRNA	3.24131	0.000203474	0.00367124		WASIR2	lincRNA	-3.51811	0.0113926	0.999924
ZNF853	protein_coding	1.73881	0.000203808	0.00367124		LL21NC02-1C16.2	antisense	1.63947	0.0118686	0.999924
UCN	protein_coding	1.24329	0.000204828	0.00367124		PHLDA2	protein_coding	1.12436	0.0119217	0.999924
PRR11	protein_coding	-1.48239	0.000207847	0.00370097		RP5-860F19.8	protein_coding	-2.55597	0.0122279	0.999924
RHPN1	protein_coding	1.11693	0.000209899	0.00372924		ZNF367	protein_coding	1.40938	0.0122502	0.999924
WDR66	protein_coding	-1.1664	0.000211008	0.00374182		CAMK2B	protein_coding	1.93404	0.0122673	0.999924
JUNB	protein_coding	1.23917	0.000211044	0.00374182		TMPRSS9	protein_coding	3.87063	0.0123928	0.999924
AC005944.2	antisense	1.03474	0.000212067	0.00374834		LINC01397	antisense	-3.91294	0.0124029	0.999924
CHRNE	protein_coding	-3.16026	0.000212502	0.00375215		CHI3L1	protein_coding	-1.64361	0.0125607	0.999924
RNF182	protein_coding	-1.62265	0.000214024	0.00376388		RP11-490G2.2	lincRNA	1.08221	0.0126197	0.999924
AGMAT	protein_coding	-1.28287	0.000219883	0.00383509		PRPH2	protein_coding	-1.61939	0.0126421	0.999924
RP11-1060J15.4	antisense	-3.24494	0.00022348	0.00387661		RP11-13P5.2	antisense	-1.3342	0.0127125	0.999924
ITGA6	protein_coding	-1.59411	0.00022362	0.00387661		ESM1	protein_coding	1.72483	0.0128915	0.999924
FER1L6	protein_coding	-3.23144	0.000230648	0.00398634		PENK	protein_coding	1.6693	0.0129175	0.999924
YPEL4	protein_coding	1.48104	0.000236655	0.00407783		AL022341.3	antisense	-2.77032	0.0129574	0.999924
RP11-395I6.3	sense_overlapping	2.04487	0.000241917	0.00412988		KRT34	protein_coding	2.31951	0.0131241	0.999924
RP11-181C21.4	processed_pseudogene	-1.3798	0.000242179	0.00412988		KCNH5	protein_coding	-3.19802	0.0131496	0.999924
ADAM21	protein_coding	-1.41703	0.000245232	0.00416699		AC002429.5	antisense	-1.60987	0.0132338	0.999924
RP11-173P15.5	antisense	-4.27841	0.000251795	0.00425743		KALRN	protein_coding	1.23692	0.0132702	0.999924
CTD-2583A14.10	protein_coding	-1.29468	0.000271457	0.00453177		ITGA3	protein_coding	1.68293	0.0133583	0.999924
RP11-770J1.5	antisense	2.24732	0.000278019	0.00462331		GPR3	protein_coding	1.23597	0.013454	0.999924
RP11-762L8.6	TEC	1.04216	0.000283872	0.00470241		RP11-47I22.2	lincRNA	-1.68945	0.013581	0.999924
RP11-624G17.3	antisense	2.29517	0.000285949	0.00472312		PARP4P1	unprocessed_pseudogene	4.30827	0.0136715	0.999924
TMPPE	protein_coding	-1.01414	0.000292863	0.00478659		FIBIN	protein_coding	-1.47339	0.0137281	0.999924
GFOD1	protein_coding	-1.18531	0.000303054	0.00493904		RP11-22L13.1	lincRNA	3.01391	0.0138129	0.999924
LRFN5	protein_coding	-3.76178	0.000307263	0.00499339		ULBP1	protein_coding	-1.38535	0.0138307	0.999924
HSP90AA2P	processed_pseudogene	-1.31694	0.000321398	0.00516745		SLC16A6	protein_coding	3.00633	0.0139353	0.999924
FOXO6	protein_coding	4.8122	0.000328143	0.00524815		CCL7	protein_coding	-1.60901	0.0140194	0.999924
RP11-256P1.1	antisense	8.00702	0.00033489	0.00532073		CH507-24F1.2	lincRNA	1.83557	0.014022	0.999924
CH507-513H4.6	lincRNA	2.1808	0.000336473	0.00532073		P2RY12	protein_coding	-2.98361	0.0140727	0.999924
CH507-513H4.4	lincRNA	2.1808	0.000336473	0.00532073		MYH15	protein_coding	-1.78639	0.0141151	0.999924
CH507-513H4.3	lincRNA	2.1808	0.000336473	0.00532073		LINC00691	lincRNA	-1.69533	0.0141931	0.999924
TIMP4	protein_coding	-1.54068	0.000336716	0.00532073		MICAL2	protein_coding	1.26067	0.0142123	0.999924
RP11-541M12.6	TEC	-1.05387	0.000357043	0.00557556		RP11-159N11.4	sense_intronic	1.1971	0.014278	0.999924
CSNK2A3	protein_coding	-1.48388	0.000358559	0.00558391		ST8SIA5	protein_coding	2.34114	0.0143913	0.999924
RP11-78O7.2	lincRNA	1.19151	0.000366199	0.00566649		CPVL	protein_coding	-2.71915	0.0144021	0.999924
FAM65C	protein_coding	1.3462	0.000369293	0.00570408		NPM1P13	processed_pseudogene	1.38267	0.0145012	0.999924
RP11-20G6.3	3prime_overlapping_ncrna	3.71448	0.000369807	0.00570687		E2F7	protein_coding	1.34789	0.0145356	0.999924
GPR158	protein_coding	-3.65694	0.000378716	0.00578707		RP11-43F13.3	antisense	-2.30276	0.01472	0.999924
RP11-360L9.8	antisense	4.7778	0.00037923	0.00578976		RP11-327F22.2	antisense	1.19254	0.0147215	0.999924
RP4-555D20.1	TEC	-1.78583	0.000386377	0.00587272		CTD-3234P18.6	lincRNA	-1.27852	0.014736	0.999924
FBLL1	protein_coding	3.01985	0.000392703	0.00595305		RP3-408N23.4	processed_pseudogene	-3.5062	0.0148042	0.999924
RP11-500C12.1	TEC	2.679	0.000405269	0.00611111		DEPDC1B	protein_coding	1.48401	0.0148477	0.999924
EIF4HP1	processed_pseudogene	-1.1712	0.000407692	0.00614225		CTB-180A7.6	sense_overlapping	3.48442	0.0150527	0.999924
KIF17	protein_coding	-1.13998	0.000415488	0.00624325		GOLGA8M	protein_coding	-1.42324	0.0151028	0.999924
ITGB2	protein_coding	2.48996	0.000416538	0.00625355		RP4-671O14.7	antisense	3.56244	0.0153238	0.999924
NTSR1	protein_coding	-4.851	0.000419787	0.00628032		RP11-6O2.4	antisense	-1.39874	0.0156473	0.999924
RP11-296E7.1	processed_pseudogene	-1.08946	0.000421267	0.00628849		OR2A1-AS1	antisense	-1.30235	0.0156628	0.999924
RP11-309L24.6	unprocessed_pseudogene	2.39884	0.0004218	0.00628849		SCAMP5	protein_coding	-1.3413	0.015674	0.999924
ROCK1P1	transcribed_unprocessed_pseudogene	-2.53947	0.000423476	0.00629705		AC105053.3	antisense	1.98824	0.0158909	0.999924
BCAT1	protein_coding	-1.11171	0.000424712	0.00630448		PACSIN1	protein_coding	-2.23462	0.0161912	0.999924
BMPR1B	protein_coding	-1.47906	0.000427012	0.00633217		RP11-1060J15.4	antisense	-7.85062	0.0162652	0.999924
RP11-305K5.1	antisense	1.89551	0.000429789	0.00635235		RP11-54A9.1	lincRNA	2.15181	0.0163312	0.999924
DNALI1	protein_coding	1.46672	0.000432815	0.00639157		CCNE2	protein_coding	1.42972	0.0164406	0.999924
ITGA2	protein_coding	-1.40334	0.00043924	0.00646418		DOCK8	protein_coding	-1.74314	0.0165036	0.999924
IFI44L	protein_coding	-1.52564	0.000443451	0.00651245		FOXO6	protein_coding	2.88852	0.016578	0.999924
HAS2	protein_coding	-1.16141	0.000446131	0.00654313		TMEM191B	protein_coding	3.58302	0.0166166	0.999924
RP11-521B24.5	antisense	1.85273	0.000446873	0.0065484		RP3-439F8.1	antisense	1.48608	0.01662	0.999924
IKBKGP1	unprocessed_pseudogene	-1.67929	0.000456622	0.00666793		ALX4	protein_coding	-3.02199	0.0166399	0.999924
RP11-175B9.3	processed_pseudogene	1.14776	0.000458875	0.00668998		RP11-92C4.6	antisense	-3.59353	0.016689	0.999924
TNFRSF10A	protein_coding	-1.23139	0.000465756	0.00676155		RP11-121A8.1	lincRNA	-1.6704	0.0166922	0.999924
RPPH1	ribozyme	1.87564	0.000467988	0.0067882		MSX1	protein_coding	1.13462	0.0168015	0.999924
ALS2CR11	protein_coding	-1.41432	0.00047535	0.00688333		RP11-844P9.2	lincRNA	3.82224	0.0168025	0.999924
NCAM1	protein_coding	-1.8196	0.000479358	0.00692383		TMEM92	protein_coding	-1.94796	0.0168046	0.999924
FABP5	protein_coding	-1.2999	0.000490152	0.00704414		RPL5P23	processed_pseudogene	-1.45029	0.0169602	0.999924
PLS1	protein_coding	-1.43246	0.000498406	0.00713882		ADGRE1	protein_coding	3.37358	0.0169788	0.999924
AC093495.4	antisense	1.16549	0.000500327	0.00716035		SLCO4C1	protein_coding	-1.91864	0.0170475	0.999924
MATN3	protein_coding	-1.13252	0.000559206	0.00773817		DYX1C1-CCPG1	processed_transcript	-1.82938	0.0170869	0.999924
SC22CB-1E7.1	processed_pseudogene	1.98845	0.00056078	0.00775369		RP11-425D17.1	antisense	1.92661	0.0171237	0.999924
CYP24A1	protein_coding	3.41379	0.000568333	0.00779525		UBE2L5P	processed_pseudogene	-1.70222	0.0171583	0.999924
MECOM	protein_coding	-2.03984	0.000617731	0.00829365		AC018647.3	lincRNA	-2.41962	0.0172859	0.999924
RGAG1	protein_coding	-1.96965	0.00062498	0.00833919		FSTL5	protein_coding	-3.27398	0.0173317	0.999924
RP11-119F7.5	sense_overlapping	1.18824	0.000625964	0.00834537		RP11-439M15.1	unprocessed_pseudogene	4.38385	0.0174278	0.999924
ITGA4	protein_coding	-1.6971	0.000628179	0.0083619		CTAGE4	protein_coding	-1.79171	0.0174573	0.999924
CTC-448F2.6	processed_pseudogene	1.59266	0.000631334	0.00839086		SRPK3	protein_coding	2.08935	0.0177479	0.999924
RP11-5C23.2	antisense	1.37873	0.000639923	0.00846328		RP11-536K7.3	antisense	-1.24847	0.0179135	0.999924
APOE	protein_coding	2.3166	0.000640195	0.00846328		GSC	protein_coding	-1.56338	0.0179622	0.999924
RP11-50E11.2	processed_pseudogene	-2.36573	0.000640731	0.00846328		LINC00547	lincRNA	1.99321	0.0180084	0.999924
CTC-429P9.3	sense_intronic	1.0206	0.000656936	0.00863078		KRTAP2-3	protein_coding	2.46081	0.0181778	0.999924
MYLIP	protein_coding	1.16992	0.000667238	0.00873267		FLRT3	protein_coding	-1.18601	0.0183247	0.999924
MKX	protein_coding	1.45912	0.000670468	0.00874158		AC012531.25	lincRNA	-1.0661	0.0185655	0.999924
ULBP3	protein_coding	-1.33997	0.000673259	0.00875798		BIRC7	protein_coding	-3.58278	0.0187026	0.999924
RP5-1180E21.5	antisense	4.86388	0.000696582	0.00899315		GALNTL6	protein_coding	2.28226	0.0190517	0.999924
TMEM189-UBE2V1	protein_coding	-1.66596	0.00070224	0.00903897		SNX19P3	processed_pseudogene	-1.5291	0.0192371	0.999924
ZNF536	protein_coding	-1.91965	0.000726914	0.00928684		FMO1	protein_coding	-2.15064	0.0195549	0.999924
SHCBP1	protein_coding	-1.38253	0.000739562	0.00942519		TMEM265	protein_coding	-4.6753	0.0196913	0.999924
RP11-394B2.1	TEC	1.14695	0.000739942	0.00942519		PHYHIPL	protein_coding	-3.08273	0.0197485	0.999924
CTD-2124B8.2	processed_pseudogene	1.38373	0.000751308	0.00954161		PTGER3	protein_coding	2.07992	0.0198073	0.999924
SCAMP5	protein_coding	-1.88125	0.000757799	0.00961693		SCGB2B2	protein_coding	-1.36258	0.0200344	0.999924
RP11-793H13.11	antisense	1.00279	0.000774259	0.00978236		GAPDHP38	processed_pseudogene	-2.63489	0.0200918	0.999924
UCP3	protein_coding	1.10112	0.000776983	0.00980233		TMEM52B	protein_coding	-3.33324	0.0201275	0.999924
ENAM	protein_coding	-2.38449	0.000783665	0.00986485		HLA-V	transcribed_unprocessed_pseudogene	-1.93082	0.0202817	0.999924
EIF2S3L	protein_coding	-2.21807	0.000784932	0.00987356		RP11-41O4.1	lincRNA	1.57012	0.0203422	0.999924
NLRP10	protein_coding	-1.8294	0.000807549	0.0100621		RDH10	protein_coding	-1.90295	0.0204286	0.999924
CTB-158D10.3	antisense	-4.65463	0.000832777	0.0102941		TNXA	unprocessed_pseudogene	-3.27829	0.020455	0.999924
ANKRD33	protein_coding	-2.8291	0.00084417	0.0104274		VCAM1	protein_coding	-1.36233	0.0207163	0.999924
SIK1	protein_coding	5.40511	0.000877314	0.010721		GMFG	protein_coding	1.87462	0.0207453	0.999924
RP4-740C4.7	sense_intronic	1.95571	0.000880072	0.0107358		PTPRB	protein_coding	1.61812	0.0208746	0.999924
RP4-751H13.7	antisense	1.64265	0.000886432	0.010794		KLHL7-AS1	lincRNA	2.01727	0.0208837	0.999924
RBP1	protein_coding	2.12961	0.000913496	0.0109985		CD22	protein_coding	2.61801	0.0209921	0.999924
DOCK8	protein_coding	-2.27454	0.000921564	0.0110646		AC002480.3	antisense	-1.88226	0.0211629	0.999924
N4BP2L2-IT2	sense_intronic	1.05407	0.00093717	0.0112049		MGARP	protein_coding	-1.22671	0.021328	0.999924
DNER	protein_coding	-2.67814	0.000939504	0.0112171		LINC00162	lincRNA	5.92569	0.021397	0.999924
ASIC3	protein_coding	1.15464	0.000955486	0.0113684		MUC12	protein_coding	1.26941	0.0215857	0.999924
NAGS	protein_coding	-1.00292	0.00097068	0.0115251		RP11-544M22.13	protein_coding	-3.17618	0.021791	0.999924
EBF4	protein_coding	2.08563	0.000984577	0.011636		LINC01048	lincRNA	-2.08891	0.0218728	0.999924
FRMD5	protein_coding	-1.48277	0.000999667	0.011746		RP11-135F9.4	TEC	1.47292	0.0219129	0.999924
RP11-109P14.10	antisense	2.48681	0.00100214	0.011746		AC017074.2	lincRNA	1.04321	0.0222596	0.999924
KCNQ5	protein_coding	-2.09743	0.00100235	0.011746		RP11-147L13.14	lincRNA	-2.3799	0.0223018	0.999924
LIPH	protein_coding	-2.73611	0.00100385	0.011746		RP11-329B9.3	lincRNA	-1.88183	0.0223403	0.999924
PCDHB4	protein_coding	1.57499	0.001007	0.011746		SSMEM1	protein_coding	-2.22042	0.0226792	0.999924
NR4A1	protein_coding	2.22451	0.00100861	0.011746		FAM224B	lincRNA	-6.24162	0.0227206	0.999924
PRELP	protein_coding	1.19203	0.00100902	0.011746		LINC00165	lincRNA	4.45001	0.0229729	0.999924
ITGB1P1	processed_pseudogene	-1.78445	0.00101226	0.0117662		RP3-460G2.2	lincRNA	1.6483	0.0229744	0.999924
CTC-558O2.2	antisense	2.2303	0.00101809	0.0117918		RP11-474B16.1	antisense	1.15351	0.0230309	0.999924
RP11-531F16.4	antisense	2.19085	0.00107865	0.0123126		PHEX	protein_coding	-1.24915	0.0230497	0.999924
TCP10L	protein_coding	1.62735	0.0010987	0.0124502		TMC1	protein_coding	2.24346	0.0230554	0.999924
RP4-621B10.8	lincRNA	2.02245	0.00111124	0.0125591		CPNE7	protein_coding	1.98295	0.023074	0.999924
LDHD	protein_coding	-1.87257	0.00111264	0.0125641		CILP	protein_coding	-2.14266	0.0231674	0.999924
RP11-538I12.2	antisense	1.11951	0.00111443	0.0125703		CH507-254M2.1	lincRNA	1.33113	0.0232509	0.999924
CTC-523E23.3	TEC	1.13031	0.00111811	0.0126035		HAPLN1	protein_coding	1.84205	0.0233012	0.999924
MYBL1	protein_coding	-1.0253	0.00113708	0.0127603		RP11-102L12.2	antisense	3.48989	0.0233225	0.999924
EYA4	protein_coding	-3.18514	0.00113862	0.0127676		FAM83D	protein_coding	1.39024	0.0234132	0.999924
CEP170P1	transcribed_unprocessed_pseudogene	-2.1388	0.00113965	0.0127708		ITGA8	protein_coding	1.84762	0.0234716	0.999924
CCND1	protein_coding	-1.13738	0.00117638	0.0131053		RP1-124C6.1	lincRNA	-2.31053	0.0235061	0.999924
RP11-686O6.2	lincRNA	1.05093	0.00121884	0.0134041		DMRT2	protein_coding	-3.90851	0.0238021	0.999924
SNHG23	lincRNA	-1.15403	0.00124347	0.0135669		C1QTNF9	protein_coding	-3.3344	0.0238814	0.999924
RP11-231C14.4	protein_coding	1.04009	0.00124393	0.0135669		PDC	protein_coding	3.58084	0.02391	0.999924
FAM196B	protein_coding	-1.87691	0.00124602	0.0135811		ABC7-42404400C24.1	protein_coding	3.64277	0.0239442	0.999924
LINC01085	lincRNA	-2.45529	0.00127761	0.0138374		RP11-342K6.4	lincRNA	-1.29215	0.0239477	0.999924
CTC-366B18.4	lincRNA	1.12034	0.00130652	0.0140352		DKK2	protein_coding	-1.34461	0.0240845	0.999924
NPIPA7	protein_coding	1.08108	0.00135192	0.0143967		ADM5	protein_coding	-1.28424	0.0241526	0.999924
CDKL2	protein_coding	-1.8694	0.00136806	0.0145145		RP11-876N24.7	sense_intronic	1.24474	0.0242522	0.999924
ENPP1	protein_coding	-1.02168	0.0013742	0.0145706		TNFRSF6B	protein_coding	-4.95902	0.0243871	0.999924
CTB-63M22.1	processed_pseudogene	1.01096	0.00140535	0.0147911		MRO	protein_coding	-2.09447	0.0243923	0.999924
NES	protein_coding	-1.92895	0.00143119	0.0149712		CSPG4	protein_coding	1.26213	0.024481	0.999924
NCALD	protein_coding	-1.09825	0.00143606	0.0150038		B4GALNT1	protein_coding	1.03611	0.0245487	0.999924
RP11-697E22.1	antisense	1.97673	0.00145136	0.0151452		PLCXD3	protein_coding	2.77868	0.0246061	0.999924
RP11-68I18.10	sense_overlapping	1.13335	0.00145326	0.0151466		HS3ST1	protein_coding	4.3116	0.0248549	0.999924
SNORD3A	snoRNA	1.11815	0.00151001	0.0155959		COL6A4P1	unitary_pseudogene	-3.33846	0.0250694	0.999924
KIAA1217	protein_coding	-1.14528	0.00151126	0.0155966		TPD52L1	protein_coding	-1.62431	0.0250864	0.999924
CTD-2006H14.2	antisense	1.12582	0.00155185	0.0159034		FAM57B	protein_coding	1.74907	0.0252516	0.999924
C19orf71	protein_coding	-1.43739	0.0015545	0.0159211		CENPU	protein_coding	1.21541	0.02542	0.999924
CLEC4A	protein_coding	1.14845	0.00156096	0.015961		CCDC140	protein_coding	-2.9496	0.0254438	0.999924
CDH20	protein_coding	-2.48381	0.00156119	0.015961		GDF1	protein_coding	1.4943	0.0254469	0.999924
LRP8	protein_coding	-1.09215	0.00156485	0.0159794		AC004538.3	processed_transcript	-1.72464	0.0255514	0.999924
ASPN	protein_coding	-1.84084	0.00156706	0.0159924		GREM2	protein_coding	1.35322	0.0256234	0.999924
NANOS1	protein_coding	1.09363	0.00159053	0.0161359		FLT4	protein_coding	3.00997	0.0256552	0.999924
BCL2L11	protein_coding	1.14161	0.00159731	0.0161855		CLSPN	protein_coding	1.43222	0.0257615	0.999924
SH3TC2	protein_coding	-1.78586	0.00160512	0.016238		SERPINB2	protein_coding	1.36436	0.0258212	0.999924
SH2D5	protein_coding	-1.40796	0.00161635	0.0163246		FABP4	protein_coding	-2.52674	0.0260796	0.999924
PCDHB15	protein_coding	1.31205	0.0016177	0.0163246		AC015971.2	antisense	3.39293	0.0261065	0.999924
NUS1P1	processed_pseudogene	-1.01431	0.00164751	0.0165378		NAT2	protein_coding	-3.31038	0.0262959	0.999924
HES1	protein_coding	2.11565	0.00165726	0.0165964		BMP4	protein_coding	-1.31278	0.0263971	0.999924
RP11-589M4.1	antisense	2.13186	0.00165836	0.0165964		RP4-564F22.7	lincRNA	-2.19672	0.0264621	0.999924
CH507-154B10.1	lincRNA	-1.4573	0.00166051	0.0165964		APELA	protein_coding	-1.94138	0.0265049	0.999924
CDRT4	protein_coding	2.95385	0.00167637	0.0166931		AF186192.5	transcribed_unprocessed_pseudogene	3.74005	0.0265857	0.999924
LRRC17	protein_coding	-2.02969	0.00171838	0.0169826		FCRL6	protein_coding	-2.97924	0.0266987	0.999924
HPDL	protein_coding	-1.19702	0.00172579	0.0170398		DIRC1	protein_coding	-1.46018	0.0267334	0.999924
MEX3A	protein_coding	1.00252	0.00172642	0.0170398		SMCO3	protein_coding	-2.23876	0.0269707	0.999924
HMGA2	protein_coding	-1.00402	0.00175004	0.0171945		PODXL	protein_coding	2.51348	0.0270187	0.999924
RP11-307C12.12	antisense	1.05971	0.00177279	0.0173981		FPR1	protein_coding	2.1302	0.027076	0.999924
RP11-452N17.1	unprocessed_pseudogene	1.29892	0.00183283	0.0177938		KCNE1	protein_coding	-2.04606	0.0271702	0.999924
RP11-138C9.1	antisense	3.55965	0.00184299	0.017852		CLEC14A	protein_coding	2.35067	0.0272093	0.999924
PEBP4	protein_coding	2.09736	0.00185922	0.0179483		RP11-305L7.1	lincRNA	2.02705	0.0272654	0.999924
DSP	protein_coding	-1.82979	0.00186362	0.0179705		ADAP2	protein_coding	-1.16508	0.0273673	0.999924
ELMO1	protein_coding	-2.18361	0.00186368	0.0179705		KRT4	protein_coding	-2.1255	0.027439	0.999924
EPHB1	protein_coding	-1.37705	0.00186571	0.0179705		AC093724.2	processed_pseudogene	3.35039	0.0274394	0.999924
ST8SIA5	protein_coding	-2.12289	0.00187859	0.0180744		UHRF1	protein_coding	1.0482	0.0274474	0.999924
LINC00619	lincRNA	1.96661	0.00189386	0.0181782		ANGPT1	protein_coding	-1.3175	0.0274485	0.999924
RP11-326C3.11	antisense	1.58065	0.00190618	0.0182457		ERCC6L	protein_coding	1.56549	0.0274546	0.999924
TAF7L	protein_coding	-1.4545	0.00193423	0.0184645		FBXL16	protein_coding	1.70059	0.0274683	0.999924
RP11-298J20.4	sense_overlapping	-1.46843	0.00194526	0.0184997		RP11-365O16.6	antisense	-2.55754	0.027922	0.999924
SERINC4	protein_coding	-1.12478	0.00194711	0.0184997		ALDH1A2	protein_coding	2.16518	0.0281913	0.999924
SULT1A3	protein_coding	1.35349	0.00195566	0.0185452		UBE2C	protein_coding	1.41552	0.0282801	0.999924
BHLHE22	protein_coding	2.42076	0.00200542	0.0189333		RP11-442O1.4	lincRNA	-2.32755	0.0284067	0.999924
FGR	protein_coding	1.1854	0.00205586	0.0192769		Metazoa_SRP	misc_RNA	-2.78712	0.028436	0.999924
PTPN22	protein_coding	-1.51161	0.00208501	0.0194597		NPB	protein_coding	1.33493	0.0285224	0.999924
BCLAF1P2	processed_pseudogene	-1.17301	0.00212223	0.0196785		RP4-568B10.1	TEC	1.80443	0.0287159	0.999924
ITGA7	protein_coding	-1.38961	0.00219647	0.0202031		HORMAD2-AS1	antisense	-2.92242	0.0288799	0.999924
RP11-25K19.1	antisense	1.07204	0.00223329	0.0204675		SPATA20P1	processed_pseudogene	-2.41897	0.0290303	0.999924
LINC00632	lincRNA	-1.15722	0.00227639	0.0207157		RP4-806M20.3	lincRNA	-3.23202	0.0290597	0.999924
ZBTB46	protein_coding	1.02921	0.00229877	0.020855		RP11-700P18.1	processed_pseudogene	-1.10691	0.0291169	0.999924
SEL1L3	protein_coding	-1.03406	0.00230024	0.020855		ESCO2	protein_coding	1.42032	0.0291301	0.999924
TMC3-AS1	antisense	-1.03904	0.00230237	0.020855		RP11-243M5.1	lincRNA	-1.86941	0.0291813	0.999924
IFITM1	protein_coding	1.27219	0.00232001	0.0209903		POMC	protein_coding	-1.81056	0.0293818	0.999924
TRIM14	protein_coding	-1.64262	0.00236324	0.021258		SLC1A7	protein_coding	-1.34115	0.0295001	0.999924
PCDHA10	protein_coding	-2.64293	0.00237139	0.0213202		AQP9	protein_coding	-1.74212	0.0296067	0.999924
CAMK2A	protein_coding	-1.4143	0.00237913	0.0213673		SERPINB9	protein_coding	-1.01969	0.0296568	0.999924
F7	protein_coding	2.36038	0.0024358	0.0217623		AC002066.1	antisense	1.40606	0.0298336	0.999924
RP1-228P16.8	lincRNA	1.56167	0.00245177	0.0218707		FCHO1	protein_coding	-1.05631	0.0299737	0.999924
ORC1	protein_coding	-1.06	0.00246535	0.0219576		KCTD4	protein_coding	2.07093	0.0300199	0.999924
RASL11A	protein_coding	1.12562	0.00251262	0.022263		CDCA5	protein_coding	1.25204	0.0303129	0.999924
AP000349.2	protein_coding	2.05595	0.00255175	0.0225282		PKMYT1	protein_coding	1.43606	0.0303798	0.999924
RGS22	protein_coding	1.72731	0.00256663	0.0226363		ORC1	protein_coding	1.32993	0.030406	0.999924
RP11-244F12.2	antisense	3.07708	0.00259585	0.0227768		RPSAP61	processed_pseudogene	1.79561	0.0305072	0.999924
C12orf56	protein_coding	-1.64834	0.00261662	0.0228888		KCNF1	protein_coding	4.12696	0.0306846	0.999924
SNCG	protein_coding	-1.69997	0.00267087	0.023292		RP11-564C24.1	processed_pseudogene	3.21769	0.0306911	0.999924
FRRS1	protein_coding	-1.1763	0.00271576	0.0235636		CDC45	protein_coding	1.34581	0.0309385	0.999924
LDLRAD2	protein_coding	1.00935	0.00271851	0.0235756		SBF2-AS1	antisense	-1.34227	0.0309416	0.999924
LINC00622	sense_overlapping	1.83843	0.0027572	0.023857		PDE11A	protein_coding	-1.8265	0.030981	0.999924
TWF1P1	processed_pseudogene	-1.03485	0.00276702	0.0239012		ASF1B	protein_coding	1.31279	0.0311701	0.999924
RP11-6N17.6	antisense	3.86862	0.00280485	0.0241533		RP11-760H22.2	lincRNA	-1.56026	0.0312055	0.999924
TEX29	protein_coding	1.74088	0.0028212	0.0242575		SPC24	protein_coding	1.23737	0.0312078	0.999924
NEFL	protein_coding	-2.27145	0.0028307	0.0243027		INHBE	protein_coding	-2.08725	0.0313581	0.999924
PCDHB10	protein_coding	1.07487	0.00285149	0.0244078		LUCAT1	lincRNA	1.26652	0.031411	0.999924
SLC7A1	protein_coding	-1.03933	0.00286729	0.0245063		KCNQ4	protein_coding	1.75248	0.0314168	0.999924
PSG10P	transcribed_unprocessed_pseudogene	3.07534	0.00288307	0.0246248		SNRPGP15	processed_pseudogene	1.23895	0.0314204	0.999924
FN1	protein_coding	-1.35613	0.00288402	0.0246248		CTD-3105H18.4	transcribed_unprocessed_pseudogene	-1.46652	0.0314339	0.999924
RP11-285F7.2	antisense	1.12273	0.00291045	0.0248133		SGOL1	protein_coding	1.35384	0.0314452	0.999924
LUZP6	protein_coding	2.01633	0.00291247	0.0248182		DUSP8	protein_coding	1.45557	0.0315195	0.999924
RP11-799B12.1	TEC	1.06118	0.00293347	0.0249214		LINC01273	lincRNA	-1.06599	0.0317323	0.999924
RP11-324L17.1	lincRNA	1.05723	0.00296537	0.0251317		RAPGEF5	protein_coding	1.48518	0.0318008	0.999924
RP11-22N19.2	antisense	2.40194	0.00298479	0.0252712		AVPR1A	protein_coding	-2.82136	0.0318158	0.999924
RP11-473I1.9	3prime_overlapping_ncrna	4.00917	0.00299266	0.0253004		SAXO1	protein_coding	2.64342	0.0318196	0.999924
SYNPO	protein_coding	-1.30577	0.0030148	0.0254123		NUP210	protein_coding	2.84226	0.031845	0.999924
QRFP	protein_coding	1.42667	0.00302745	0.0254738		AC098831.4	processed_pseudogene	-5.34417	0.0318909	0.999924
AC007383.4	antisense	-7.00141	0.00303053	0.0254738		MC4R	protein_coding	-1.82827	0.0320896	0.999924
AL513523.2	protein_coding	4.04362	0.00307908	0.0257779		PYGM	protein_coding	-1.13332	0.032128	0.999924
SHC2	protein_coding	2.05359	0.00311326	0.0259742		GHRL	protein_coding	3.0372	0.0321527	0.999924
AC113188.2	TEC	2.36358	0.00313643	0.0261293		CTD-3162L10.1	lincRNA	1.17022	0.032223	0.999924
STEAP3	protein_coding	-1.34627	0.0031422	0.0261646		SUSD2	protein_coding	-1.27079	0.0322262	0.999924
RP11-977G19.5	sense_overlapping	1.32571	0.00314835	0.0261904		RP11-626G11.4	lincRNA	2.29606	0.0322545	0.999924
SKOR1	protein_coding	1.02392	0.00319	0.0264609		SLC14A1	protein_coding	2.00586	0.0323697	0.999924
RP11-334J6.7	antisense	4.0056	0.00329879	0.0270871		CCL2	protein_coding	-1.16848	0.0323727	0.999924
CASC5	protein_coding	-1.26894	0.00336351	0.0274737		PAX9	protein_coding	-1.93293	0.0324395	0.999924
FOS	protein_coding	1.4771	0.00336868	0.0274767		RP11-383F6.1	processed_pseudogene	-2.65956	0.0326656	0.999924
RP11-307C18.1	antisense	1.03435	0.0033972	0.0276435		WDR62	protein_coding	1.41739	0.0328734	0.999924
PCDHB12	protein_coding	1.30809	0.00340191	0.0276556		RP11-991C1.1	lincRNA	-2.71188	0.0329313	0.999924
PCDHGB4	protein_coding	-1.28357	0.00340428	0.0276618		CLDN23	protein_coding	-1.08198	0.0332835	0.999924
RP11-804H8.6	lincRNA	1.01759	0.00343039	0.0278136		NTN1	protein_coding	1.37232	0.0334102	0.999924
RP11-423H2.3	antisense	-2.10139	0.00343108	0.0278136		MET	protein_coding	1.11334	0.0334105	0.999924
RASSF2	protein_coding	-1.85861	0.00346335	0.028009		ARHGEF7-AS2	antisense	1.87373	0.0334464	0.999924
RAB43P1	processed_pseudogene	-1.11496	0.00346598	0.0280171		RPH3AL	protein_coding	1.14178	0.0335346	0.999924
MAFB	protein_coding	1.18534	0.00347383	0.0280673		RP11-314N13.10	protein_coding	1.7911	0.0335476	0.999924
KBTBD8	protein_coding	-1.23781	0.00347624	0.0280736		C2	protein_coding	-1.50223	0.0335711	0.999924
LINC01341	processed_transcript	1.31956	0.00351149	0.0282517		CTB-129P6.7	TEC	-3.36468	0.0336111	0.999924
SCN3B	protein_coding	-1.2313	0.00356473	0.0285461		AK5	protein_coding	1.05576	0.0336509	0.999924
SMO	protein_coding	1.38586	0.00359967	0.0287772		RP11-714G18.1	antisense	2.8991	0.0336588	0.999924
AC007192.6	antisense	2.92047	0.00362432	0.0289288		E2F2	protein_coding	1.29314	0.0336689	0.999924
RP11-61L19.3	sense_intronic	1.05558	0.00363214	0.0289776		CNTN6	protein_coding	-2.6173	0.0337395	0.999924
DPT	protein_coding	1.40486	0.00367728	0.0292488		KPRP	protein_coding	2.7741	0.0337662	0.999924
RP11-342K2.1	TEC	1.28621	0.00367807	0.0292488		AC092667.2	antisense	-1.94773	0.0339669	0.999924
RP11-56G10.2	antisense	-2.50361	0.00376723	0.0297783		RP11-15A1.2	antisense	-3.17406	0.0341667	0.999924
RP11-324O2.3	antisense	1.4704	0.00387848	0.0303789		IL6	protein_coding	-1.54919	0.0342024	0.999924
HAS2-AS1	antisense	-1.04371	0.00401465	0.031075		AGTR1	protein_coding	-1.12095	0.0343876	0.999924
PLPP2	protein_coding	2.24422	0.0040319	0.0311523		USP32P3	transcribed_unprocessed_pseudogene	-1.33143	0.0344346	0.999924
TUBAP2	processed_pseudogene	-1.09557	0.00406624	0.0313048		EFHC2	protein_coding	-1.02774	0.0345723	0.999924
CTD-2033D15.3	antisense	1.23493	0.00408009	0.0313832		RP3-395M20.2	antisense	-4.07884	0.0345954	0.999924
RP11-1280N14.3	unprocessed_pseudogene	1.0195	0.00408776	0.031414		LINC00605	lincRNA	-1.52792	0.0347064	0.999924
AC006011.4	processed_pseudogene	1.43183	0.00410243	0.0314844		RP11-131L12.4	lincRNA	1.3915	0.0347342	0.999924
BUB1	protein_coding	-1.20721	0.00411814	0.0315767		AURKA	protein_coding	1.20587	0.034825	0.999924
PEAR1	protein_coding	-2.42092	0.00413713	0.0316939		JPH2	protein_coding	1.46318	0.0350105	0.999924
C15orf48	protein_coding	-1.86067	0.0042269	0.0321518		LRRC17	protein_coding	-1.3177	0.0350929	0.999924
RP11-294J22.6	antisense	4.45125	0.00431812	0.0325855		BX470102.3	antisense	-1.70736	0.0351717	0.999924
CEP55	protein_coding	-1.05276	0.00437482	0.0329264		DGKG	protein_coding	2.62707	0.0352596	0.999924
DNAJC9-AS1	antisense	3.09182	0.00439457	0.0330217		RP11-362F19.1	lincRNA	2.13969	0.0355633	0.999924
RP11-307E17.8	lincRNA	-1.97118	0.00445264	0.0332494		SOX8	protein_coding	1.75599	0.0355653	0.999924
LAMC3	protein_coding	2.5504	0.00446952	0.0333029		MAP1LC3C	protein_coding	-1.5496	0.0356955	0.999924
RP11-932O9.9	lincRNA	1.76718	0.00452977	0.0336349		MYOCD	protein_coding	5.64368	0.0357074	0.999924
AC110615.1	protein_coding	8.8409	0.00461428	0.0340162		KCNB1	protein_coding	1.49034	0.035711	0.999924
SMOC2	protein_coding	3.89918	0.00462235	0.0340458		KRT15	protein_coding	2.46771	0.0357342	0.999924
TSPAN13	protein_coding	-1.58918	0.00467199	0.0342512		AKAP6	protein_coding	1.87343	0.036057	0.999924
MKI67	protein_coding	-1.17519	0.00467271	0.0342512		CHD5	protein_coding	1.8386	0.0361266	0.999924
NDUFA4L2	protein_coding	1.01268	0.00470207	0.0344058		GPR62	protein_coding	3.4753	0.0362983	0.999924
CELSR1	protein_coding	-1.41335	0.00470384	0.0344058		LLNLR-304G9.1	antisense	2.4421	0.0363894	0.999924
GLDN	protein_coding	1.75553	0.00471734	0.0344899		CTC-510F12.2	antisense	-1.79135	0.036391	0.999924
EIF1AXP1	processed_pseudogene	-1.23725	0.00476217	0.0347732		CASC11	lincRNA	-1.65977	0.0363969	0.999924
RP11-481H12.1	processed_pseudogene	1.94021	0.00476958	0.0347992		LINC01121	processed_transcript	-2.26428	0.0364426	0.999924
MRAP2	protein_coding	-1.99479	0.0048102	0.0350343		LPAR3	protein_coding	2.67583	0.036756	0.999924
CDK15	protein_coding	-1.42778	0.00481956	0.0350565		LINC01508	lincRNA	-2.34151	0.0369304	0.999924
ADH1B	protein_coding	1.62964	0.0048578	0.0352165		RP11-887P2.5	antisense	2.53788	0.0370205	0.999924
MPZ	protein_coding	-1.34734	0.00487723	0.0352977		RAD51	protein_coding	1.03806	0.0370875	0.999924
CH507-254M2.2	lincRNA	1.50635	0.00489137	0.0353376		CKAP2L	protein_coding	1.37799	0.0371225	0.999924
BRINP1	protein_coding	1.64447	0.00489214	0.0353376		C1QTNF2	protein_coding	1.03714	0.0373156	0.999924
PLP1	protein_coding	-1.89465	0.00491073	0.0354205		TAGLN2P1	processed_pseudogene	-1.10441	0.037531	0.999924
IGSF10	protein_coding	1.50808	0.00496899	0.0357354		PPP1R1C	protein_coding	-1.82095	0.0377765	0.999924
RP11-231C18.3	protein_coding	-8.7232	0.00497299	0.035746		APCDD1L-AS1	processed_transcript	1.44312	0.0378832	0.999924
LINC01204	lincRNA	-1.30818	0.00498988	0.0358106		LAMP3	protein_coding	-2.68095	0.0379427	0.999924
SPRY1	protein_coding	1.67034	0.00500581	0.0358948		FOLR3	protein_coding	1.59037	0.0379838	0.999924
PDGFD	protein_coding	1.20557	0.00502189	0.0359654		SHOX	protein_coding	-6.78074	0.038112	0.999924
CXCL2	protein_coding	1.75291	0.00502194	0.0359654		LEP	protein_coding	2.10737	0.0381412	0.999924
FBLN7	protein_coding	1.20559	0.00504822	0.0361234		DMBT1	protein_coding	-1.75153	0.0381423	0.999924
TNFSF18	protein_coding	2.72893	0.00509303	0.0363309		BMS1P21	transcribed_unprocessed_pseudogene	-1.85602	0.0381562	0.999924
SAA1	protein_coding	2.73706	0.00509594	0.0363309		KRTAP4-12	protein_coding	3.65496	0.0383869	0.999924
AC074212.5	processed_transcript	1.31268	0.00509789	0.0363309		RP11-554F20.1	lincRNA	3.3143	0.038507	0.999924
PHACTR3	protein_coding	2.17515	0.005131	0.0364798		CCL5	protein_coding	-3.74062	0.0385919	0.999924
SCN2A	protein_coding	-1.77238	0.00514076	0.0365264		BHLHE22	protein_coding	-1.96259	0.0386633	0.999924
ZNF804A	protein_coding	-2.02195	0.00515951	0.0365879		LINC00900	lincRNA	-1.26641	0.038715	0.999924
CORO2A	protein_coding	-1.41852	0.00525426	0.0371164		AC009238.7	processed_pseudogene	1.80836	0.038732	0.999924
PCDHB11	protein_coding	1.82934	0.00526491	0.0371468		AC009237.17	processed_pseudogene	1.80836	0.038732	0.999924
RP11-69E11.4	antisense	1.00751	0.00531231	0.0374197		TNFRSF13C	protein_coding	1.03391	0.0387402	0.999924
AC005786.7	antisense	4.92565	0.00531975	0.0374384		SEMA4D	protein_coding	-1.48434	0.0388688	0.999924
SLC16A4	protein_coding	-1.09978	0.00532151	0.0374384		NBPF2P	unprocessed_pseudogene	-1.15463	0.0388806	0.999924
KCND3	protein_coding	1.5743	0.00540707	0.0378539		RP13-131K19.7	lincRNA	2.32688	0.0389683	0.999924
PAX9	protein_coding	-2.16509	0.00541642	0.0378884		DUSP4	protein_coding	1.26721	0.0391156	0.999924
KRBOX1	protein_coding	1.34395	0.00544018	0.0379926		EXO1	protein_coding	1.08542	0.0391932	0.999924
ABCB5	protein_coding	-2.77695	0.00544612	0.0380152		CTAGE15	protein_coding	-1.98697	0.0393012	0.999924
DEPDC1	protein_coding	-1.17774	0.00545128	0.0380237		PPP2R2C	protein_coding	1.5724	0.0393882	0.999924
RP11-456K23.1	lincRNA	1.04043	0.00550184	0.0382674		RP11-341G23.4	antisense	1.61328	0.0394202	0.999924
CYP2D6	protein_coding	1.03548	0.00553349	0.0384251		CDH4	protein_coding	1.1663	0.039487	0.999924
RNF212	protein_coding	1.45488	0.00554167	0.0384664		SEMA5B	protein_coding	4.04575	0.0394914	0.999924
PTHLH	protein_coding	1.51157	0.00554627	0.0384827		ZNF727	protein_coding	-3.04083	0.0395344	0.999924
SGK2	protein_coding	1.42937	0.00560461	0.0387152		RP11-348N5.7	antisense	1.48203	0.0396224	0.999924
RP1-34H18.1	lincRNA	-1.04971	0.00561449	0.0387399		FAM46C	protein_coding	1.49174	0.0396934	0.999924
AC003092.1	lincRNA	-1.92934	0.00561559	0.0387399		RP11-577H5.1	processed_pseudogene	1.22588	0.0398338	0.999924
RP11-481J2.4	antisense	1.3228	0.00561722	0.0387399		RP11-114H23.1	lincRNA	2.80072	0.0398447	0.999924
RP5-1050D4.5	antisense	-1.06636	0.00564529	0.0388709		SERPINI1	protein_coding	1.81568	0.0398483	0.999924
SIX2	protein_coding	2.46465	0.00569314	0.0391375		GHc-857G6.7	TEC	-1.09387	0.0399032	0.999924
B4GALT6	protein_coding	-1.01817	0.00571322	0.039244		CTD-2666L21.1	lincRNA	1.08835	0.0399894	0.999924
GLUD2	protein_coding	-1.09946	0.00572336	0.039298		RPL10AP2	processed_pseudogene	-1.39701	0.0400163	0.999924
ANLN	protein_coding	-1.09239	0.00578122	0.0396211		RRM2	protein_coding	1.19426	0.0401747	0.999924
PCDHGA4	protein_coding	-1.26844	0.0058635	0.0400676		MBOAT4	protein_coding	-3.24796	0.0402369	0.999924
BCL11A	protein_coding	1.82631	0.00595215	0.0404478		KLHL4	protein_coding	2.43646	0.0402583	0.999924
RP4-647C14.2	antisense	-2.19157	0.00608853	0.0411902		RP11-573G6.6	lincRNA	-1.18176	0.0403771	0.999924
CHRD	protein_coding	1.00691	0.00610852	0.041265		RP11-532F6.3	lincRNA	-1.68203	0.0405005	0.999924
BHLHE41	protein_coding	-1.16465	0.0062676	0.0420909		RP11-130F10.1	antisense	-1.56162	0.0405218	0.999924
AC093616.4	unprocessed_pseudogene	-1.02088	0.00627011	0.0420912		FNDC1	protein_coding	-1.13512	0.0406148	0.999924
EPS8L1	protein_coding	1.50137	0.00628771	0.0421854		CDC25A	protein_coding	1.1085	0.0408402	0.999924
MC4R	protein_coding	-2.65697	0.00628905	0.0421854		CDC20	protein_coding	1.4917	0.0409068	0.999924
GYG2	protein_coding	1.23992	0.00634565	0.0424654		MCM10	protein_coding	1.3633	0.0409683	0.999924
PRKCZ	protein_coding	-1.26921	0.00635965	0.0425424		RP11-98J23.1	unprocessed_pseudogene	-4.27902	0.0410391	0.999924
RP11-424C20.2	processed_pseudogene	-1.34608	0.00636315	0.0425476		ACKR2	protein_coding	-1.18818	0.0412717	0.999924
KIAA1462	protein_coding	-1.16851	0.00637991	0.0425948		PLAC8	protein_coding	-1.93576	0.0415493	0.999924
SLC6A15	protein_coding	-1.10356	0.00640322	0.0426883		RP11-214K3.21	sense_intronic	-1.47032	0.041663	0.999924
PADI2	protein_coding	2.57967	0.00640409	0.0426883		CHMP1B2P	unitary_pseudogene	2.97524	0.0417493	0.999924
DUSP2	protein_coding	1.10526	0.00642728	0.042728		NDRG4	protein_coding	-1.0586	0.0417529	0.999924
SP140	protein_coding	-2.90024	0.00648291	0.042948		RP11-307E17.8	lincRNA	-1.41535	0.0419446	0.999924
C10orf10	protein_coding	2.00676	0.00649763	0.0429957		SNAP25	protein_coding	3.05767	0.0419855	0.999924
AQP7	protein_coding	1.75599	0.0066015	0.0434175		SEMA6A	protein_coding	-1.74999	0.0420519	0.999924
DNAH5	protein_coding	-1.32476	0.00662358	0.0435434		ST8SIA4	protein_coding	-1.9946	0.0420972	0.999924
KB-208E9.1	lincRNA	1.42657	0.00664661	0.0435946		SH2D1A	protein_coding	-1.87016	0.0422462	0.999924
DOCK2	protein_coding	-1.0806	0.00665899	0.043659		CLCA2	protein_coding	-1.05349	0.0423781	0.999924
ASB9	protein_coding	-1.7234	0.00666846	0.0436877		AKAP5	protein_coding	1.16452	0.0424046	0.999924
C10orf107	protein_coding	1.31717	0.00669909	0.0438214		RP11-318A15.8	antisense	2.96474	0.0424903	0.999924
FXYD1	protein_coding	1.55339	0.00684723	0.0444344		RP11-98G7.1	lincRNA	1.78078	0.0429423	0.999924
ADAMTS12	protein_coding	-1.16189	0.00685347	0.0444581		LA16c-444G7.2	lincRNA	-3.10667	0.0430253	0.999924
RP11-701H24.8	sense_intronic	-1.66709	0.00694474	0.0448803		RP11-932O9.10	lincRNA	1.21549	0.0430839	0.999924
NTM	protein_coding	-1.43133	0.0069588	0.0449373		TNFSF12-TNFSF13	protein_coding	3.20872	0.0431779	0.999924
EFEMP1	protein_coding	1.6337	0.00697154	0.0450026		EYA1	protein_coding	-1.49486	0.0431882	0.999924
DISC1	protein_coding	-1.04914	0.00719854	0.045949		CCDC144NL-AS1	antisense	-1.36616	0.0432518	0.999924
DNAH10	protein_coding	-1.24272	0.00732288	0.0464831		RP11-706O15.7	lincRNA	6.71482	0.0434781	0.999924
PCDHB5	protein_coding	1.66476	0.00737381	0.0466976		RP3-508I15.19	antisense	1.41936	0.0435127	0.999924
RP11-33E12.2	TEC	1.0918	0.00738119	0.0466976		GPR27	protein_coding	1.3141	0.0436196	0.999924
ALPL	protein_coding	1.72103	0.00741221	0.0468765		TATDN1P1	processed_pseudogene	-1.82713	0.0436608	0.999924
NIPAL4	protein_coding	1.40629	0.0074232	0.0468975		MATN1	protein_coding	-1.23847	0.043777	0.999924
RPL5P23	processed_pseudogene	-1.88753	0.00742372	0.0468975		CSF2RB	protein_coding	-2.48411	0.0438106	0.999924
PCDHB3	protein_coding	-1.71108	0.00746079	0.0470585		CH507-396I9.6	protein_coding	-4.07403	0.0438557	0.999924
FLRT3	protein_coding	-1.04122	0.00747658	0.0470926		GINS2	protein_coding	1.0624	0.0439296	0.999924
NR4A2	protein_coding	1.23617	0.00748968	0.0471404		LRP1B	protein_coding	-1.41577	0.0439438	0.999924
FHAD1	protein_coding	-1.67609	0.00755175	0.0473572		FPR2	protein_coding	3.08277	0.0440299	0.999924
TMEM35	protein_coding	-1.40565	0.00758962	0.0475079		RP11-136C24.3	protein_coding	2.04771	0.0440799	0.999924
IFITM2	protein_coding	1.22035	0.00762609	0.0476665		RP11-1277A3.3	lincRNA	-1.45412	0.0441287	0.999924
TENM3	protein_coding	-1.41695	0.00768019	0.0479697		CD19	protein_coding	-2.48765	0.0444251	0.999924
TGFB2-OT1	3prime_overlapping_ncrna	3.4743	0.00774946	0.0483671		MYBL2	protein_coding	1.23758	0.044703	0.999924
BRSK1	protein_coding	1.00485	0.00780652	0.0485994		AC000068.5	antisense	1.85247	0.0447627	0.999924
CKAP2L	protein_coding	-1.15617	0.00783523	0.0487251		CDC6	protein_coding	1.0971	0.0450615	0.999924
WSCD1	protein_coding	-3.40324	0.00784113	0.0487441		SPAG5	protein_coding	1.24309	0.0450687	0.999924
ACAN	protein_coding	3.38595	0.00786364	0.0488132		AC003088.1	lincRNA	-1.65736	0.0451729	0.999924
MOB3B	protein_coding	1.85553	0.00800812	0.0495129		GDF6	protein_coding	-1.66054	0.0452021	0.999924
ELANE	protein_coding	1.53921	0.00802903	0.0496243		ACVR1C	protein_coding	1.5718	0.0452339	0.999924
RP11-864G5.3	antisense	-1.22473	0.0081285	0.0502029		RP11-252I13.2	lincRNA	3.00877	0.0452546	0.999924
VCAN-AS1	antisense	7.81427	0.00814882	0.0502907		KIAA1671	protein_coding	1.10896	0.0453355	0.999924
FGF1	protein_coding	-1.26752	0.00815152	0.0502907		CTSW	protein_coding	-1.71411	0.0455016	0.999924
RP11-419C5.2	transcribed_unprocessed_pseudogene	1.04594	0.00823887	0.0506891		CROCC2	protein_coding	-1.79722	0.0455218	0.999924
TEC	protein_coding	-1.38192	0.00831594	0.0509931		RP11-315D16.2	protein_coding	4.76697	0.0455719	0.999924
OSBP2	protein_coding	-1.48933	0.00850129	0.0518594		PLCB2	protein_coding	1.61264	0.0458175	0.999924
ASPM	protein_coding	-1.21395	0.0085662	0.0521176		RP11-371A19.2	antisense	-3.23531	0.0458392	0.999924
TUBB2B	protein_coding	1.04523	0.00862783	0.0523255		bP-21264C1.2	lincRNA	-1.12069	0.0460139	0.999924
CTD-2588E21.1	lincRNA	1.32733	0.00864058	0.0523262		LMF1-AS1	antisense	1.37981	0.0461812	0.999924
RP11-661A12.5	antisense	-1.4288	0.00870951	0.0526161		GGT5	protein_coding	-1.28441	0.0463824	0.999924
CNGA3	protein_coding	-1.87645	0.00871765	0.0526468		IGFBP1	protein_coding	2.36446	0.0465169	0.999924
MLXIPL	protein_coding	2.80456	0.00874019	0.0527155		RP11-314C9.1	TEC	3.92559	0.0465651	0.999924
KCNMA1	protein_coding	-1.18836	0.00876486	0.0527831		PLK4	protein_coding	1.1416	0.0465839	0.999924
RP11-488C13.7	lincRNA	1.6064	0.00878142	0.052848		ST6GALNAC3	protein_coding	-1.63764	0.046605	0.999924
CNTNAP3B	protein_coding	4.45202	0.00878179	0.052848		CATSPER1	protein_coding	1.84957	0.0469685	0.999924
CTD-2510F5.6	protein_coding	7.43139	0.00886855	0.0532264		C1QL1	protein_coding	1.07085	0.0470428	0.999924
RP11-679B19.1	antisense	1.83581	0.00893493	0.0535627		KCNN4	protein_coding	1.7037	0.0471122	0.999924
RP11-2E11.9	antisense	1.13026	0.00894615	0.0536113		NPTX1	protein_coding	1.8344	0.0471568	0.999924
TNNC2	protein_coding	1.04798	0.00898373	0.0537425		RP5-821D11.7	antisense	1.70123	0.0472251	0.999924
KBTBD11	protein_coding	1.01824	0.00903203	0.0539464		FAM131C	protein_coding	1.24153	0.0472525	0.999924
AP000473.8	lincRNA	1.37889	0.00903888	0.0539594		ARHGAP31-AS1	antisense	2.635	0.0474629	0.999924
HSFX2	protein_coding	2.94754	0.0090805	0.0541325		SH2D5	protein_coding	1.18186	0.0476338	0.999924
DLGAP5	protein_coding	-1.24553	0.00913995	0.0543924		PTGDR	protein_coding	-1.53124	0.0478613	0.999924
SLC16A11	protein_coding	1.60231	0.00922778	0.0547441		EEF1A2	protein_coding	1.80931	0.0478953	0.999924
RABL6	protein_coding	-2.52579	0.00924388	0.0548016		ROBO2	protein_coding	1.81242	0.0479983	0.999924
TRAPPC3L	protein_coding	-1.54493	0.00929778	0.055064		ETV1	protein_coding	1.01364	0.0480983	0.999924
SEC1P	unitary_pseudogene	1.25993	0.00938518	0.0554285		TPTE2	protein_coding	-3.05562	0.0481277	0.999924
RP11-88H9.2	lincRNA	1.75777	0.00944964	0.0556764		MYH2	protein_coding	2.20496	0.0481837	0.999924
ADGRG6	protein_coding	-1.51958	0.00950968	0.0559594		TNFRSF18	protein_coding	2.79505	0.0482118	0.999924
NR3C2	protein_coding	-1.27493	0.00953715	0.0560749		KIF23	protein_coding	1.11552	0.0485216	0.999924
PPP1R14C	protein_coding	2.26782	0.00961393	0.056391		GJA3	protein_coding	1.61547	0.0486517	0.999924
KCNMB4	protein_coding	-1.07505	0.0096609	0.0565445		RP11-367N14.3	lincRNA	1.7033	0.0487688	0.999924
CTC-564N23.2	antisense	1.12884	0.00987878	0.0575116		RGS2	protein_coding	1.05021	0.0487829	0.999924
RP11-299L17.3	lincRNA	1.63606	0.00988939	0.0575538		KIFC1	protein_coding	1.41538	0.0489502	0.999924
UCHL1	protein_coding	-1.23354	0.00989763	0.0575627		CLCNKA	protein_coding	1.62225	0.0490783	0.999924
RP13-582O9.6	protein_coding	-1.15889	0.00992142	0.0576619		TOB2P1	processed_pseudogene	-1.45406	0.0492589	0.999924
DPYS	protein_coding	1.24709	0.00992558	0.0576666		POU4F3	protein_coding	-1.82068	0.0495918	0.999924
EGF	protein_coding	-1.10909	0.0100056	0.0580613		EIF3LP2	processed_pseudogene	-2.12632	0.0496475	0.999924
RP11-212I21.4	lincRNA	1.1784	0.0100561	0.0582672		PDGFRL	protein_coding	-1.25306	0.0497681	0.999924
KIF14	protein_coding	-1.11652	0.0102107	0.0588445		SAP30L-AS1	antisense	-1.3483	0.0498761	0.999924
SPP1	protein_coding	-2.25161	0.0102584	0.0590005		COL23A1	protein_coding	3.11437	0.0499517	0.999924
SLC25A21	protein_coding	-1.48881	0.0103181	0.0592721
PLK1	protein_coding	-1.0645	0.0105181	0.059991
TOP2A	protein_coding	-1.02156	0.0106279	0.0604763
RP11-265D17.2	antisense	1.81225	0.0107183	0.0608561
EGR2	protein_coding	1.37379	0.0107411	0.0609385
RP5-884G6.2	antisense	1.15329	0.0108052	0.0612332
TBX6	protein_coding	1.01908	0.0108425	0.0612907
RP11-413H22.3	antisense	1.61467	0.0108722	0.0614307
CTC-510F12.7	antisense	1.32686	0.010878	0.0614307
RP13-401N8.1	antisense	2.0936	0.0110959	0.0623903
RAB3IP	protein_coding	-1.13501	0.0111058	0.0623903
RMRP	ribozyme	1.19807	0.0112411	0.0629629
CHURC1-FNTB	protein_coding	-2.21671	0.0113871	0.0634924
CERS6-AS1	processed_transcript	1.48183	0.0113912	0.0634924
CHMP1B2P	unitary_pseudogene	3.55062	0.0114234	0.0636509
CACNA1G	protein_coding	1.77509	0.0114376	0.0637096
RP5-1126H10.2	3prime_overlapping_ncrna	1.01575	0.0114535	0.0637771
IL16	protein_coding	1.49797	0.0115231	0.0640214
GRIA1	protein_coding	2.44083	0.0115691	0.0641266
SMCO3	protein_coding	-1.894	0.0115722	0.0641266
RPH3AL	protein_coding	1.26531	0.0116321	0.0643748
RPSAP61	processed_pseudogene	1.98087	0.0117045	0.06465
IGF2BP1	protein_coding	-1.45377	0.0117234	0.0647336
RP11-713M15.2	antisense	-1.40131	0.0117274	0.0647349
RP11-1017G21.6	lincRNA	1.13701	0.0117741	0.0649327
RP11-536C5.7	antisense	-1.10275	0.0117886	0.0649683
RP11-161M6.2	lincRNA	1.45365	0.0121178	0.0663345
FBXL16	protein_coding	-1.81309	0.0121569	0.0664426
SLC8A1	protein_coding	-1.18459	0.0121686	0.0664429
AC108142.1	antisense	-1.37773	0.0121744	0.0664531
CTB-113P19.5	lincRNA	1.26616	0.012188	0.0665062
RP11-34P13.15	processed_pseudogene	1.93215	0.0122375	0.0667551
TRPA1	protein_coding	-1.44989	0.012328	0.0671635
RP11-358L22.3	sense_intronic	1.06138	0.0123754	0.0673363
EVI2A	protein_coding	1.61813	0.0124707	0.0677041
ARNTL2	protein_coding	-1.06079	0.0124865	0.0677043
RP11-706O15.5	lincRNA	4.78123	0.0129633	0.0696288
AC000032.2	antisense	1.11304	0.0129913	0.0697184
ADAP2	protein_coding	-1.28313	0.0129921	0.0697184
NOTCH3	protein_coding	-1.34583	0.0130176	0.0697783
RP11-434D12.1	protein_coding	6.36456	0.0130512	0.0699257
RP11-529K1.3	protein_coding	-4.68643	0.0132033	0.0704105
PNMA6B	unprocessed_pseudogene	-2.71777	0.0132797	0.0707037
CCL2	protein_coding	1.01518	0.0133055	0.0708014
PGBD3	protein_coding	1.37502	0.0133193	0.0708531
PROX1	protein_coding	1.30946	0.013406	0.0712039
PARP15	protein_coding	-1.53259	0.013542	0.0717484
PCDHA6	protein_coding	-2.75506	0.0135985	0.0719287
TC2N	protein_coding	-1.56114	0.0136609	0.0721775
RP11-680G24.4	processed_pseudogene	1.28911	0.013692	0.0723198
AC108938.5	protein_coding	-3.01771	0.0139674	0.073345
CCNI2	protein_coding	1.88191	0.0141228	0.0739798
RP11-21C4.1	antisense	1.97425	0.0141468	0.0740603
GIPR	protein_coding	1.4587	0.0143758	0.0750069
SRRM3	protein_coding	1.29794	0.0145578	0.075703
BTBD11	protein_coding	-1.47118	0.0145793	0.0757688
SERF1A	protein_coding	1.25825	0.0150418	0.0775379
RP11-550F7.1	processed_pseudogene	-1.00715	0.015103	0.0777601
LINC00672	lincRNA	1.05305	0.0151104	0.0777747
BIRC5	protein_coding	-1.01935	0.0151476	0.0779427
AC104534.3	protein_coding	5.08208	0.0153449	0.0786297
INA	protein_coding	-1.81382	0.0154136	0.0788922
RP11-6I2.3	lincRNA	1.29424	0.0154766	0.0791606
PAPSS2	protein_coding	-1.06201	0.0158093	0.0804085
SDR42E1	protein_coding	-1.55868	0.0158574	0.0805558
SEMA7A	protein_coding	-1.31594	0.015907	0.0807356
RP11-572O17.1	lincRNA	1.16938	0.0159226	0.0807911
RP11-6O2.3	antisense	1.03249	0.0160437	0.0812413
IL34	protein_coding	1.40796	0.0160445	0.0812413
TLR6	protein_coding	-1.28398	0.0160922	0.0814347
ITM2A	protein_coding	-3.70934	0.0161337	0.0815726
RP11-325K4.3	sense_intronic	1.15434	0.0161404	0.0815823
C7orf55-LUC7L2	protein_coding	-1.02015	0.016307	0.0822546
FAM228A	protein_coding	-1.58975	0.0163594	0.0823444
COL21A1	protein_coding	-1.29686	0.0163727	0.0823681
PHKG1	protein_coding	1.28156	0.016436	0.0826137
RP11-462L8.1	lincRNA	-1.06728	0.0164832	0.0827538
TLE2	protein_coding	1.24182	0.0167643	0.0835653
SDC1	protein_coding	-1.27654	0.0167739	0.0835653
RP11-254F7.3	antisense	2.20733	0.017034	0.0845326
SLC26A10	protein_coding	1.08145	0.0170495	0.0845326
P2RY1	protein_coding	-1.03518	0.0172866	0.0854117
THSD7A	protein_coding	-1.92108	0.0173938	0.0857361
KLHL3	protein_coding	-1.08326	0.0174027	0.0857361
CCDC169-SOHLH2	protein_coding	-1.49186	0.0174645	0.0858947
EGLN3	protein_coding	1.95782	0.017664	0.0865037
RP11-497H16.9	lincRNA	1.04991	0.017701	0.0866334
CTD-3025N20.3	lincRNA	1.21368	0.0177175	0.0866668
MAPT	protein_coding	1.10424	0.0178497	0.0871641
RP11-373D23.3	lincRNA	1.52253	0.0178883	0.0872305
AC132217.4	3prime_overlapping_ncrna	3.49498	0.0179477	0.0873938
RP11-69I8.3	antisense	1.02212	0.0179682	0.0874688
NANOS3	protein_coding	1.17758	0.0181096	0.0878578
RP11-221N13.3	lincRNA	-1.21544	0.0181754	0.0880773
RP11-585P4.5	antisense	1.36657	0.0181839	0.0880936
MSX2	protein_coding	1.36242	0.0182323	0.0882032
AC072062.1	antisense	-1.30252	0.0188664	0.0902777
RP11-350N15.6	antisense	1.21464	0.0189401	0.0905545
SRD5A2	protein_coding	5.58203	0.0191889	0.0914378
RP11-350J20.9	processed_pseudogene	-1.57588	0.0191992	0.0914555
LINC01315	lincRNA	1.77704	0.0195013	0.0924127
TCF7	protein_coding	-1.27081	0.0196576	0.0929222
KCNK15-AS1	antisense	1.10762	0.0197784	0.0933904
GSTO2	protein_coding	-1.1954	0.019857	0.0936329
SLC4A4	protein_coding	-1.14978	0.019875	0.093664
MCTP1	protein_coding	-1.83223	0.0200517	0.094188
WNK4	protein_coding	-2.71425	0.0200753	0.0942475
GACAT2	antisense	1.18337	0.0204355	0.0952602
RP11-102G14.1	antisense	1.19499	0.020489	0.0954056
MAB21L3	protein_coding	-1.51733	0.0205413	0.0955453
PCDHGB2	protein_coding	-1.41261	0.0205627	0.0956189
GLIS1	protein_coding	1.64454	0.0210981	0.0972385
FAM81A	protein_coding	-1.2662	0.0214447	0.0983864
LINC00324	lincRNA	1.06529	0.0215806	0.0987456
CCL8	protein_coding	1.94966	0.0216382	0.0989436
MYO15B	protein_coding	1.08387	0.0216452	0.0989436
AOC3	protein_coding	1.228	0.021654	0.0989493
SLC6A17	protein_coding	-1.21106	0.0217702	0.0994008
ITGB3	protein_coding	-1.28744	0.0218282	0.0994895
CLDN4	protein_coding	-1.2287	0.0218352	0.0994895
PAPL	protein_coding	-1.78624	0.0218821	0.0995457
VWA7	protein_coding	-1.39091	0.0218871	0.0995457
SERTAD4-AS1	antisense	1.14106	0.021889	0.0995457
HLA-DRB5	protein_coding	2.54162	0.0219402	0.0996728
WNT4	protein_coding	1.85483	0.0222314	0.100463
ADH4	protein_coding	1.53376	0.0224251	0.101078
PCSK6	protein_coding	-1.04175	0.0225564	0.101371
TGM2	protein_coding	-2.30721	0.0227808	0.101898
AD000671.6	protein_coding	2.11302	0.0227996	0.10195
RNF125	protein_coding	-1.10247	0.0228041	0.10195
FRMD4B	protein_coding	-1.55607	0.0228434	0.102098
APCDD1	protein_coding	1.58259	0.0232863	0.103565
PLIN1	protein_coding	1.16568	0.0233064	0.103628
DPYSL4	protein_coding	1.01434	0.0233261	0.103688
MAMDC2	protein_coding	-1.47432	0.0233616	0.103792
SPESP1	protein_coding	1.85018	0.0233878	0.103882
PALM	protein_coding	1.06689	0.0235068	0.104221
RPSAP58	processed_pseudogene	1.18987	0.0236081	0.104483
CTD-2574D22.2	antisense	-1.01582	0.0236287	0.104495
CLGN	protein_coding	-1.43105	0.0238487	0.105166
TBX1	protein_coding	2.47965	0.0240245	0.105754
L3MBTL4	protein_coding	2.01485	0.024029	0.105754
RP11-111A22.1	antisense	1.07372	0.0240629	0.105784
FRMD3	protein_coding	-1.43113	0.024154	0.106002
AC011330.5	unprocessed_pseudogene	-2.34363	0.0242099	0.106104
HECW1	protein_coding	-1.28467	0.0243614	0.106579
EPB41L4A	protein_coding	-1.57732	0.0243968	0.106678
TIAM1	protein_coding	-1.42787	0.0244178	0.106715
STON1-GTF2A1L	protein_coding	-1.3373	0.0244558	0.106827
INHBA	protein_coding	-1.01006	0.0247098	0.107689
CHI3L2	protein_coding	1.36865	0.0248921	0.108174
RAMP2	protein_coding	1.44564	0.0250268	0.108492
HBB	protein_coding	3.60736	0.0254812	0.109989
KDR	protein_coding	-1.62848	0.0257068	0.110823
TXLNB	protein_coding	1.8682	0.0259095	0.111249
IFI30	protein_coding	-1.14838	0.0259782	0.111488
PAX3	protein_coding	-2.12248	0.026054	0.111758
PTGFRN	protein_coding	1.27092	0.026125	0.111978
NPTX1	protein_coding	-2.46425	0.0262347	0.11233
OASL	protein_coding	-1.5503	0.0263001	0.112504
TGFB2	protein_coding	1.60786	0.0263823	0.112799
RP11-375I20.6	lincRNA	1.94822	0.0264144	0.112811
CXCL6	protein_coding	1.94242	0.0267586	0.113812
ZSWIM5	protein_coding	-1.0862	0.0268364	0.11403
MMRN2	protein_coding	-1.03925	0.0269382	0.11422
CTC-542B22.2	lincRNA	1.17613	0.0270977	0.114572
RP11-488C13.1	processed_pseudogene	1.30966	0.0272637	0.115104
AC007283.5	3prime_overlapping_ncrna	1.48884	0.0273874	0.115474
KY	protein_coding	-1.77842	0.0276293	0.116247
RNF185-AS1	antisense	-2.04014	0.0276703	0.116362
CD101	protein_coding	1.38874	0.0277426	0.116537
HS6ST3	protein_coding	1.97309	0.0277825	0.116634
PCDHGB5	protein_coding	-1.17156	0.0277958	0.116661
GTF2A1L	protein_coding	2.20438	0.0281316	0.117552
RP11-64P14.7	antisense	1.18686	0.0283931	0.118328
MDK	protein_coding	1.04175	0.0284014	0.118333
SCARNA9	antisense	1.13096	0.0284675	0.118523
LINC01004	antisense	1.13159	0.0285499	0.118722
SUSD2	protein_coding	-1.30907	0.0285839	0.118785
RP11-295H24.4	lincRNA	1.23283	0.0286517	0.118885
ABHD14A-ACY1	protein_coding	-1.02123	0.0294824	0.121221
CTC-270D5.1	antisense	-2.29759	0.0296042	0.121543
ZYG11A	protein_coding	-1.3362	0.0299823	0.122608
DPF3	protein_coding	-1.13748	0.0300325	0.122714
CXorf57	protein_coding	-1.28883	0.0300659	0.122762
MMP16	protein_coding	-1.54427	0.0301427	0.123018
BRD7P2	processed_pseudogene	-1.03236	0.0302334	0.123212
LEF1	protein_coding	1.58376	0.0303477	0.123443
COL11A1	protein_coding	-2.09804	0.0304792	0.123673
AC012531.25	lincRNA	-1.16045	0.0304835	0.123673
PPP2R2B	protein_coding	-1.70606	0.0305556	0.123859
NMNAT3	protein_coding	1.75093	0.0308111	0.124618
PCDH9	protein_coding	-1.20274	0.0308371	0.12462
TDRP	protein_coding	-1.17002	0.0308406	0.12462
CLEC14A	protein_coding	1.69824	0.0309965	0.124993
B4GALNT4	protein_coding	1.98494	0.0310257	0.125073
HR	protein_coding	1.01818	0.0311734	0.125517
VMO1	protein_coding	1.05944	0.0312308	0.125623
TRPV2	protein_coding	-1.63722	0.0314144	0.126136
PCDHGB3	protein_coding	-1.16477	0.0315718	0.12656
VCAM1	protein_coding	1.90211	0.0318428	0.127319
RP11-527J8.1	antisense	1.1234	0.032529	0.128917
FAM198A	protein_coding	1.45781	0.032608	0.129089
ATP8B4	protein_coding	1.03755	0.0330179	0.130046
RP11-815J4.6	transcribed_processed_pseudogene	1.00161	0.0330795	0.130169
GMFG	protein_coding	1.46167	0.0330974	0.13021
SH3GL1P3	processed_pseudogene	1.39222	0.0331357	0.130331
VIT	protein_coding	-1.03843	0.0335155	0.131162
ARHGEF34P	unprocessed_pseudogene	-1.11687	0.033752	0.13165
DOCK3	protein_coding	-1.0722	0.0338208	0.131816
LIPG	protein_coding	-1.61302	0.0344844	0.133673
GCSHP5	processed_pseudogene	-1.09205	0.0346191	0.134134
RP11-31H5.3	sense_intronic	1.25907	0.0350842	0.13561
LLNLF-173C4.1	transcribed_processed_pseudogene	1.77572	0.0353077	0.136218
ID4	protein_coding	1.26569	0.0354045	0.136468
RP11-438J1.1	protein_coding	-1.65756	0.0356032	0.136957
APOC1	protein_coding	1.0893	0.0358907	0.137785
RP13-753N3.3	antisense	1.35615	0.0361813	0.138634
KLHL7-AS1	lincRNA	1.35266	0.0364631	0.139265
LINC00310	lincRNA	1.04224	0.0364921	0.139345
PPP4R4	protein_coding	1.61758	0.0366866	0.139559
LDHAP4	processed_pseudogene	-1.07095	0.0371908	0.140696
ARSE	protein_coding	1.79024	0.0372082	0.140731
RP11-326I19.2	TEC	1.12259	0.0372405	0.140822
RP11-536C12.1	TEC	1.11332	0.0373364	0.141123
OPCML	protein_coding	-1.69682	0.0373717	0.141194
RP1-78O14.1	lincRNA	1.44917	0.0373849	0.141213
HAPLN3	protein_coding	1.09259	0.0376105	0.14179
CD79A	protein_coding	1.08711	0.0376354	0.141815
HOXB13	protein_coding	2.99796	0.0376795	0.141919
F3	protein_coding	-1.43513	0.0377671	0.142205
CIT	protein_coding	-1.177	0.038072	0.142833
NOG	protein_coding	1.23269	0.0381474	0.14299
MALRD1	protein_coding	2.03829	0.0386015	0.144148
ENPEP	protein_coding	-1.47578	0.0386179	0.144148
DGAT2	protein_coding	-1.34028	0.0387951	0.144565
DIRC1	protein_coding	1.16733	0.0392775	0.145687
LINC00571	lincRNA	-1.04771	0.0394452	0.146078
EGFLAM	protein_coding	-1.80886	0.0394574	0.146078
IGFBP7	protein_coding	1.11111	0.0394883	0.146132
DCC	protein_coding	-2.5845	0.0395851	0.146395
SFRP1	protein_coding	-1.44315	0.0396332	0.146456
RP11-210M15.2	lincRNA	1.68627	0.0401993	0.147732
HRNR	protein_coding	-1.38477	0.0402087	0.147732
ABI3BP	protein_coding	-1.33422	0.0403354	0.148115
RP11-618G20.1	processed_transcript	-4.05633	0.0404448	0.148344
SGCA	protein_coding	1.33746	0.0407106	0.148983
GRIN2A	protein_coding	-1.90836	0.0407654	0.149088
IL32	protein_coding	1.23343	0.0408072	0.149109
VSTM5	protein_coding	-1.07524	0.0408612	0.149152
PCDHA4	protein_coding	-1.99576	0.0410065	0.149586
ALX1	protein_coding	-1.6471	0.0413128	0.150193
IGFBP6	protein_coding	-1.02347	0.0421277	0.152155
RP11-575H3.1	lincRNA	1.98612	0.0421372	0.152156
TCEAL7	protein_coding	-1.05517	0.0421567	0.152163
GRPR	protein_coding	1.58322	0.0421697	0.152179
LINC00607	lincRNA	-1.02137	0.0422741	0.152363
IRF6	protein_coding	-1.68202	0.042296	0.15241
PMFBP1	protein_coding	1.01986	0.0426179	0.15328
METTL7B	protein_coding	-1.3037	0.0426316	0.153297
RP11-464F9.22	lincRNA	1.49667	0.0431197	0.15463
NNAT	protein_coding	1.35216	0.0432309	0.154802
AC253572.1	protein_coding	-1.0703	0.0432656	0.154894
GOLGA6L3	unprocessed_pseudogene	1.36133	0.0436077	0.155753
LAMB3	protein_coding	-1.16958	0.0436786	0.155787
RP11-449P15.1	antisense	2.49984	0.0439209	0.156229
CXCL3	protein_coding	1.33687	0.0440946	0.156652
COCH	protein_coding	-1.85786	0.0442018	0.156903
MANEA-AS1	antisense	1.02218	0.0442332	0.156949
RNA5-8S5	rRNA	1.46228	0.0443698	0.157206
RNA5-8S5	rRNA	1.46228	0.0443698	0.157206
RNA5-8S5	rRNA	1.46228	0.0443698	0.157206
RNA5-8S5	rRNA	1.46228	0.0443698	0.157206
KCTD4	protein_coding	-1.5088	0.0446173	0.157681
LINC00162	lincRNA	4.85861	0.0446636	0.15777
NPM2	protein_coding	1.43495	0.044668	0.15777
TMEM88	protein_coding	1.0275	0.0447295	0.157861
FLVCR1-AS1	lincRNA	1.04707	0.0450179	0.158455
PCDHB18P	transcribed_unprocessed_pseudogene	1.01436	0.0451395	0.158722
LAMA5	protein_coding	-1.09438	0.0451716	0.158766
CLCA2	protein_coding	-1.04153	0.045366	0.159222
RP11-20J15.3	lincRNA	1.20509	0.0456104	0.159818
HYAL1	protein_coding	-1.05719	0.0457891	0.160281
STXBP6	protein_coding	-1.49154	0.0460689	0.160866
NEURL1	protein_coding	-1.37959	0.0467939	0.16272
RP11-15J10.1	unprocessed_pseudogene	1.24425	0.0472384	0.163586
LA16c-306E5.2	protein_coding	1.32192	0.0474918	0.164097
ASPA	protein_coding	-1.14616	0.0477615	0.164696
RP11-1228E12.1	lincRNA	1.19919	0.0486104	0.166852
GNAZ	protein_coding	1.57245	0.0486219	0.166858
CD4	protein_coding	1.50902	0.0489294	0.167609
ETNK2	protein_coding	1.23787	0.0491363	0.168186
XXbac-BPG252P9.10	antisense	1.00883	0.0492201	0.168405
RPL21P75	processed_pseudogene	2.24367	0.0493296	0.168556
TRABD2A	protein_coding	-1.22002	0.0496579	0.169377

## Sheet: iPD
Supplementary Table 1. List of differentially expressed genes (DEGs) identified in fibroblast from iPD patients as compared to healthy subjects in the discovery phase at 25 mM (a) and 5 mM (b) glucose concentration. Log2 FC denotes fold change (FC) gene expression values in cases vs. controls.
a) Discovery 25 mM Glucose						b) Discovery 5 mM Glucose
Gene	Type	log2 FC	P-value	FDR adj. P-value		Gene	Type	log2 FC	P-value	FDR adj. P-value
CTC-510F12.6	sense_intronic	2.1417	4.78763e-26	8.61437e-22		TNFRSF6B	protein_coding	-21.2794	9.5154e-18	2.74966e-13
RP11-24N18.1	antisense	2.70849	3.9074e-18	1.40612e-14		EID3	protein_coding	-1.28331	9.07518e-13	1.31123e-08
AC008522.1	protein_coding	-3.30712	8.19791e-18	2.45842e-14		OSR1	protein_coding	-1.38309	6.68684e-11	4.83074e-07
RPL23AP21	processed_pseudogene	-29.9749	2.39717e-17	6.16175e-14		NDST3	protein_coding	18.1914	5.47105e-11	4.83074e-07
SGF29	protein_coding	1.11698	1.37886e-16	2.75665e-13		EYA1	protein_coding	-2.87455	9.85719e-10	5.69686e-06
RP11-449H3.3	protein_coding	-2.93353	1.67262e-16	3.00955e-13		RP11-565P22.6	protein_coding	18.2272	2.69597e-09	1.29842e-05
RP11-438J1.1	protein_coding	-4.04517	5.41246e-16	8.85331e-13		GJD2	protein_coding	19.6985	6.56293e-09	2.70927e-05
WWC1	protein_coding	-2.54282	1.58522e-15	2.03734e-12		RP13-512J5.1	protein_coding	-20.4315	3.61583e-08	0.000116096
CITF22-1A6.3	lincRNA	2.20697	3.37797e-14	3.03899e-11		TM4SF19-TCTEX1D2	protein_coding	-17.0442	3.25638e-08	0.000116096
EPG5	protein_coding	-1.04036	8.31571e-14	6.80111e-11		CTD-2303H24.2	processed_transcript	-3.20071	7.24927e-08	0.000209482
RP11-746M1.1	antisense	2.73856	2.56557e-13	1.77548e-10		CYP3A7-CYP3A51P	protein_coding	-19.205	1.03239e-07	0.000271209
DNAH10	protein_coding	-2.12466	3.64444e-13	2.42868e-10		SEPP1	protein_coding	-1.53276	1.64202e-07	0.000382257
YPEL3	protein_coding	1.08295	5.52773e-13	3.55216e-10		ST6GALNAC2	protein_coding	2.06562	1.78718e-07	0.000382257
NOMO1	protein_coding	-1.12255	2.29811e-12	1.25302e-09		DOK7	protein_coding	18.8459	1.85196e-07	0.000382257
ADGRG7	protein_coding	-25.077	3.40138e-12	1.7486e-09		RP11-269M20.3	lincRNA	-18.9835	3.20247e-07	0.000616944
CTC-444N24.8	lincRNA	1.22927	5.451e-12	2.40306e-09		RP11-608O21.1	lincRNA	-18.8388	3.90074e-07	0.000626221
RP11-638I2.6	lincRNA	1.88959	6.25507e-12	2.6797e-09		RNY3	misc_RNA	-18.8388	3.90074e-07	0.000626221
RP11-732A19.5	antisense	3.50556	9.06973e-12	3.60241e-09		TRIM54	protein_coding	15.5992	3.85452e-07	0.000626221
RP11-706O15.7	lincRNA	18.5264	9.18211e-12	3.60241e-09		AMY1B	protein_coding	-18.6791	4.92648e-07	0.000677908
RP11-841O20.2	antisense	24.0382	1.04373e-11	3.9957e-09		CRYZP2	processed_pseudogene	-18.6791	4.92648e-07	0.000677908
RNF128	protein_coding	-2.88273	1.62413e-11	5.96386e-09		TUNAR	lincRNA	-18.6791	4.92648e-07	0.000677908
FBXL18	protein_coding	-1.33805	2.27543e-11	7.86979e-09		AC128709.2	lincRNA	-18.3097	8.33328e-07	0.000776796
NPIPP1	transcribed_unprocessed_pseudogene	1.10449	2.31058e-11	7.86979e-09		OR7E110P	unprocessed_pseudogene	-18.3097	8.33328e-07	0.000776796
TMOD1	protein_coding	4.2211	3.23726e-11	1.0219e-08		CTD-3035D6.2	lincRNA	-18.3097	8.33328e-07	0.000776796
AC068831.15	antisense	2.0982	1.0551e-10	2.92067e-08		RP11-44F14.5	sense_intronic	-18.3097	8.33328e-07	0.000776796
SLIT2	protein_coding	-1.30467	1.28856e-10	3.42637e-08		CTC-398G3.6	protein_coding	-18.3097	8.33328e-07	0.000776796
FLNC	protein_coding	-1.39589	1.6498e-10	4.12289e-08		APOC4-APOC2	protein_coding	-18.3097	8.33328e-07	0.000776796
ZNF770	protein_coding	-1.07474	2.67427e-10	6.41576e-08		IGLL3P	unprocessed_pseudogene	-18.3097	8.33328e-07	0.000776796
OSR2	protein_coding	2.20543	4.31487e-10	9.70468e-08		TUG1_4	misc_RNA	-18.3097	8.33328e-07	0.000776796
GOLGA6L4	protein_coding	1.05475	4.76051e-10	1.05319e-07		LRP1B	protein_coding	-2.58558	7.69855e-07	0.000776796
RP11-867G23.4	antisense	2.74915	4.79972e-10	1.05319e-07		RPL39P3	processed_pseudogene	2.84252	7.53573e-07	0.000776796
RP11-244H3.4	protein_coding	-1.67602	5.22802e-10	1.11986e-07		ENPP5	protein_coding	-1.48205	8.91371e-07	0.00078989
ARMCX7P	transcribed_unprocessed_pseudogene	10.6155	5.95116e-10	1.24511e-07		RP11-706O15.7	lincRNA	17.9383	9.02045e-07	0.00078989
NPIPA7	protein_coding	1.43584	7.76907e-10	1.58851e-07		FAM106A	protein_coding	-3.63276	1.24678e-06	0.00105965
RP4-761J14.8	antisense	1.01493	8.76339e-10	1.77168e-07		CTSC	protein_coding	-1.16372	1.78113e-06	0.00147055
KCNQ3	protein_coding	-2.51718	9.02466e-10	1.80423e-07		LRAT	protein_coding	-17.6938	1.97649e-06	0.00158652
MFAP3	protein_coding	-1.22265	1.0048e-09	1.98675e-07		C2	protein_coding	-2.6177	2.04956e-06	0.00160071
CEMP1	protein_coding	1.17694	1.12223e-09	2.19481e-07		PFKP	protein_coding	1.29617	2.85829e-06	0.00217358
TCAF1P1	unprocessed_pseudogene	-1.74224	1.27551e-09	2.40241e-07		OR7E121P	unprocessed_pseudogene	-17.2799	3.08894e-06	0.00228874
FLNA	protein_coding	-1.09221	1.42425e-09	2.64191e-07		RP11-403I13.7	lincRNA	-17.2351	3.71348e-06	0.00268271
ADAMTSL1	protein_coding	-1.3203	1.66964e-09	3.00418e-07		RP11-848G14.5	unprocessed_pseudogene	-8.2955	4.25661e-06	0.00300008
MYOF	protein_coding	-1.22346	2.19569e-09	3.79875e-07		NOX1	protein_coding	-17.1084	4.43149e-06	0.00304897
THSD4	protein_coding	-2.132	2.4826e-09	4.13605e-07		LRFN5	protein_coding	-4.86084	6.75575e-06	0.00454002
PTPRF	protein_coding	-1.16182	2.71522e-09	4.36205e-07		RAMP1	protein_coding	3.22052	8.804e-06	0.00578203
HCG25	antisense	1.20586	3.69261e-09	5.72768e-07		RGPD1	protein_coding	2.85006	1.25679e-05	0.00807054
CTD-2192J16.22	protein_coding	2.98184	3.74148e-09	5.75388e-07		KLHL30	protein_coding	4.24174	1.38327e-05	0.00868965
ST6GALNAC2	protein_coding	1.88773	4.25633e-09	6.22636e-07		RBAKDN	lincRNA	-16.1488	1.73539e-05	0.00969777
RP11-361L15.3	TEC	2.52418	4.32666e-09	6.2782e-07		LA16c-380H5.1	processed_transcript	-16.1488	1.73539e-05	0.00969777
C5orf30	protein_coding	-1.24466	4.76606e-09	6.80601e-07		RARRES2P1	processed_pseudogene	-16.1271	1.77776e-05	0.00969777
RP11-265N6.1	antisense	2.40528	5.02555e-09	7.00966e-07		RP1-56K13.5	lincRNA	-16.1271	1.77776e-05	0.00969777
RP11-680F20.12	antisense	1.66687	5.152e-09	7.13076e-07		AMD1P2	processed_pseudogene	-16.1271	1.77776e-05	0.00969777
ZSCAN16	protein_coding	1.39485	5.21467e-09	7.16241e-07		RP11-374M1.11	processed_pseudogene	-16.1099	1.77867e-05	0.00969777
PLEKHA2	protein_coding	-1.22642	7.97739e-09	1.06324e-06		THBD	protein_coding	1.94887	1.69327e-05	0.00969777
AC005606.15	lincRNA	1.47617	9.0873e-09	1.16791e-06		AC092580.4	lincRNA	15.705	2.22611e-05	0.0119126
AC007750.5	antisense	1.46281	1.13678e-08	1.42268e-06		KCNK15	protein_coding	-2.27772	2.46898e-05	0.012972
SUSD1	protein_coding	-1.33164	1.20888e-08	1.48982e-06		GNAZ	protein_coding	3.4676	3.14649e-05	0.0162365
TMED7-TICAM2	protein_coding	-2.00012	1.44043e-08	1.72798e-06		AC007405.6	lincRNA	-2.14288	3.32138e-05	0.0168383
ITGA4	protein_coding	-2.44632	1.47066e-08	1.72798e-06		GSC	protein_coding	-2.51896	3.96187e-05	0.0194045
AP003068.9	antisense	2.56438	1.47896e-08	1.72798e-06		PTPN3	protein_coding	3.99934	4.05336e-05	0.0195216
AP000254.8	antisense	1.83228	1.65437e-08	1.884e-06		SLC47A2	protein_coding	-3.6036	6.38601e-05	0.0302519
RP11-498C9.16	lincRNA	2.1582	1.69481e-08	1.91791e-06		OR2A7	protein_coding	-3.7387	6.58512e-05	0.030692
RP11-379K17.12	antisense	1.63432	1.9055e-08	2.12955e-06		CHRNE	protein_coding	-3.73696	7.47004e-05	0.0342638
RP11-152H18.3	antisense	7.75912	2.3657e-08	2.5187e-06		PAX3	protein_coding	-5.08139	7.6042e-05	0.0343341
PTPRN	protein_coding	-4.05977	2.71986e-08	2.84526e-06		CELSR1	protein_coding	1.73931	8.36392e-05	0.0371834
CTD-2369P2.12	protein_coding	1.71982	2.77932e-08	2.89066e-06		AP002518.1	miRNA	-2.2633	8.97962e-05	0.0393158
RP11-802O23.3	antisense	1.80304	2.98513e-08	3.05178e-06		RAD51L3-RFFL	protein_coding	-6.68794	9.40848e-05	0.0405786
AC093495.4	antisense	1.49336	3.23085e-08	3.22959e-06		TSKS	protein_coding	-3.51343	0.000105957	0.0450271
GNL3L	protein_coding	-1.21544	4.49706e-08	4.26202e-06		HMCN1	protein_coding	-1.67955	0.000109074	0.0456797
AC005944.2	antisense	1.31654	4.49937e-08	4.26202e-06		ULBP1	protein_coding	-2.00765	0.000121017	0.0499577
GNG2	protein_coding	-1.27919	4.60427e-08	4.33742e-06		DES	protein_coding	5.68918	0.000131727	0.0536129
RP5-1085F17.3	lincRNA	2.02034	5.26077e-08	4.80493e-06		MAOB	protein_coding	-3.10075	0.000167311	0.06623
MKX-AS1	antisense	2.7044	6.40638e-08	5.65049e-06		AGAP7P	unprocessed_pseudogene	-1.75604	0.00020206	0.0778524
RP11-667K14.4	antisense	4.54976	6.67577e-08	5.85937e-06		SLC6A17	protein_coding	2.80389	0.000221298	0.08305
DCBLD2	protein_coding	-1.09976	8.0793e-08	6.89452e-06		ACTC1	protein_coding	5.91844	0.00021995	0.08305
ACVR2A	protein_coding	1.07761	8.08505e-08	6.89452e-06		AC109642.1	lincRNA	-3.06132	0.000232939	0.0852055
RP11-488C13.5	lincRNA	1.26968	8.79601e-08	7.43036e-06		CCDC144B	transcribed_unprocessed_pseudogene	-3.08855	0.000237497	0.0857869
RP11-626G11.3	antisense	1.69521	9.02632e-08	7.58928e-06		RP11-632K5.3	lincRNA	-13.8195	0.000246218	0.087839
ZACN	protein_coding	4.15362	9.26951e-08	7.75223e-06		RP11-236B18.2	lincRNA	4.43713	0.000284652	0.0979235
RP1-20B21.4	antisense	3.66013	1.03083e-07	8.50811e-06		MME	protein_coding	-1.33406	0.000289853	0.0985396
F11R	protein_coding	-3.01028	1.04901e-07	8.61866e-06		KCNE1	protein_coding	-3.49792	0.000312058	0.104855
RP11-265N6.2	antisense	4.21864	1.09072e-07	8.92061e-06		KHDRBS3	protein_coding	-1.27164	0.000375137	0.124602
RP11-386G11.10	antisense	1.43731	1.11093e-07	8.9637e-06		GUCY1A3	protein_coding	-2.35099	0.000386975	0.125645
RP13-39P12.3	antisense	2.76727	1.128e-07	9.06076e-06		ACOT7	protein_coding	1.26248	0.000385882	0.125645
ITGB1	protein_coding	-1.14958	1.48876e-07	1.15463e-05		ADRA1D	protein_coding	2.96389	0.000422455	0.135641
RP11-671J11.5	TEC	1.25229	1.74012e-07	1.31004e-05		SPON1	protein_coding	-3.11842	0.00046637	0.146128
RP11-196H14.3	antisense	2.79181	1.7701e-07	1.32706e-05		SMOC1	protein_coding	4.27616	0.000470288	0.146128
GS1-114I9.1	antisense	1.35079	1.81643e-07	1.34498e-05		SLC2A9	protein_coding	-1.39646	0.000485107	0.149129
RP11-498C9.15	lincRNA	1.44012	2.07594e-07	1.4974e-05		SLC52A1	protein_coding	-2.04364	0.000514648	0.153317
TFRC	protein_coding	-1.44497	2.07595e-07	1.4974e-05		SNHG5	processed_transcript	-1.90337	0.000514141	0.153317
PSD4	protein_coding	-1.47724	2.08053e-07	1.4974e-05		DPF1	protein_coding	1.38804	0.000601793	0.175657
PTH1R	protein_coding	3.40979	2.5639e-07	1.80204e-05		RP11-844P9.2	lincRNA	4.93649	0.000598636	0.175657
MFAP4	protein_coding	2.44018	2.63064e-07	1.82361e-05		ROCK1P1	transcribed_unprocessed_pseudogene	-3.67416	0.000608063	0.175712
MARCKSL1	protein_coding	1.35873	2.67485e-07	1.83697e-05		RP11-54H7.4	lincRNA	-3.2116	0.000652943	0.184981
SCN9A	protein_coding	-2.05443	2.69067e-07	1.84081e-05		RP11-43F13.3	antisense	-3.31124	0.000753467	0.200768
INHBB	protein_coding	4.29419	2.7111e-07	1.84776e-05		COL21A1	protein_coding	-2.0294	0.000749418	0.200768
RP11-810M2.2	antisense	2.34787	2.78497e-07	1.88384e-05		MIPEPP3	transcribed_unprocessed_pseudogene	-1.58436	0.00074105	0.200768
RP11-513I15.6	processed_transcript	1.50643	2.85954e-07	1.91984e-05		EPB41L4B	protein_coding	1.54271	0.000750801	0.200768
AC144652.1	lincRNA	1.2632	3.19231e-07	2.09411e-05		GJA3	protein_coding	2.37355	0.000757301	0.200768
RP11-423H2.1	transcribed_unprocessed_pseudogene	1.47081	3.20058e-07	2.09411e-05		ATRNL1	protein_coding	3.44069	0.000730704	0.200768
HIP1R	protein_coding	1.20343	3.52264e-07	2.26367e-05		CERS4	protein_coding	-2.07437	0.00080848	0.206537
TMEM106A	protein_coding	-1.03914	4.31799e-07	2.69769e-05		ERICH2	protein_coding	-2.01795	0.000814797	0.206537
PLEK2	protein_coding	-2.07816	4.40083e-07	2.71179e-05		HOXB-AS3	antisense	3.93966	0.00080309	0.206537
RP11-114H24.6	antisense	18.1602	4.66568e-07	2.85543e-05		FSTL5	protein_coding	-5.08996	0.000907023	0.224019
CERS6	protein_coding	-1.16411	4.85124e-07	2.92914e-05		CCL8	protein_coding	-3.37785	0.000898639	0.224019
BACE1-AS	antisense	1.08923	4.89865e-07	2.94787e-05		C1QTNF3	protein_coding	-1.86493	0.000900232	0.224019
RP11-159G9.5	lincRNA	-1.08681	5.86614e-07	3.42693e-05		FHAD1	protein_coding	-2.13031	0.00100229	0.239366
AC011558.5	TEC	2.87299	6.64674e-07	3.81392e-05		B4GALNT4	protein_coding	3.18388	0.000998549	0.239366
CTC-429P9.3	sense_intronic	1.30215	6.65576e-07	3.81392e-05		GRIA3	protein_coding	-1.08135	0.00101089	0.23944
SRCAP	protein_coding	-1.11595	7.82119e-07	4.41149e-05		UBASH3B	protein_coding	1.98768	0.00105789	0.245799
TSNAXIP1	protein_coding	1.04927	8.73908e-07	4.85316e-05		PLD5	protein_coding	3.41945	0.00105583	0.245799
GSTM1	protein_coding	6.62046	9.00412e-07	4.96967e-05		AC005538.3	TEC	-1.3194	0.00109028	0.250046
RP11-87H9.4	TEC	1.00023	9.91166e-07	5.40426e-05		APOD	protein_coding	-2.33302	0.00111001	0.252566
LINC00852	antisense	1.56502	1.00893e-06	5.48448e-05		BPIFB4	protein_coding	-3.83479	0.00121146	0.263215
XYLB	protein_coding	-1.09933	1.21089e-06	6.56253e-05		IL20RA	protein_coding	-1.79977	0.00118735	0.263215
NPIPB11	protein_coding	1.19015	1.3431e-06	7.16739e-05		SOX6	protein_coding	3.57719	0.00120796	0.263215
AP000275.65	protein_coding	1.33954	1.49563e-06	7.89175e-05		ALX1	protein_coding	-2.44968	0.00131563	0.264142
SCUBE3	protein_coding	-2.0488	1.52333e-06	7.96781e-05		CYP7B1	protein_coding	-1.76522	0.00130932	0.264142
RP11-56G10.2	antisense	-4.19119	1.57465e-06	8.18866e-05		C7orf31	protein_coding	-1.01567	0.00127391	0.264142
MYH15	protein_coding	-2.47902	1.64464e-06	8.50345e-05		TUBB2B	protein_coding	1.63345	0.00126232	0.264142
RP11-20G6.1	TEC	2.12221	1.6772e-06	8.64693e-05		SOX8	protein_coding	2.39227	0.00131089	0.264142
CTD-2647L4.5	antisense	4.44382	1.68308e-06	8.65248e-05		FBLL1	protein_coding	3.24823	0.00128858	0.264142
CTD-2196E14.7	TEC	-5.60982	1.80747e-06	9.11061e-05		NOG	protein_coding	4.08047	0.0013128	0.264142
MYL3	protein_coding	3.58008	1.85747e-06	9.33562e-05		TTN	protein_coding	4.56486	0.00127935	0.264142
RP11-258C19.7	lincRNA	1.04514	2.00382e-06	9.93244e-05		ZNF556	protein_coding	6.66395	0.00129829	0.264142
RP4-555D20.1	TEC	-2.39767	2.02812e-06	0.000100253		CLMN	protein_coding	-3.37801	0.00134864	0.26693
RP11-180C16.1	antisense	2.8823	2.08083e-06	0.000102576		MX1	protein_coding	-2.11109	0.00134793	0.26693
CTD-2331H12.8	protein_coding	-5.6702	2.09619e-06	0.000103051		WNT16	protein_coding	3.42051	0.0013717	0.269647
MAPK13	protein_coding	-1.40802	2.15969e-06	0.000105596		TTC12	protein_coding	1.33748	0.00144791	0.282704
SLC4A8	protein_coding	-1.53675	2.30054e-06	0.000111875		TACR1	protein_coding	4.92776	0.00149001	0.287045
AP001505.10	lincRNA	1.69244	2.37276e-06	0.000114912		PPFIA4	protein_coding	1.93899	0.0015087	0.28872
RP11-78O7.2	lincRNA	1.47762	2.37578e-06	0.000114912		BHLHE22	protein_coding	-2.91526	0.00152524	0.289966
PIM1	protein_coding	1.48954	2.4175e-06	0.000115995		CH507-154B10.1	lincRNA	-1.52341	0.00157339	0.297166
BSCL2	protein_coding	1.17829	2.76411e-06	0.000130537		PARP15	protein_coding	-1.31071	0.0016257	0.304985
KB-1460A1.5	lincRNA	1.07548	2.94285e-06	0.000137534		RP11-1228E12.1	lincRNA	2.14534	0.00164646	0.304985
NDST1	protein_coding	-1.02673	3.03657e-06	0.000140542		LINC00599	lincRNA	-4.85693	0.00166587	0.306615
FIBCD1	protein_coding	-2.66642	3.03844e-06	0.000140542		RP11-317L10.1	lincRNA	-3.63808	0.00173598	0.313528
RP4-555D20.2	lincRNA	-2.03156	3.2251e-06	0.000147282		DIO2	protein_coding	-2.45502	0.001846	0.323296
RP11-641D5.1	processed_pseudogene	1.23356	3.46936e-06	0.000156061		MTUS1	protein_coding	-1.09425	0.00181583	0.323296
RP11-531F16.4	antisense	2.70854	3.51379e-06	0.000157665		RBM38	protein_coding	1.20657	0.0018179	0.323296
ENDOD1	protein_coding	-1.12505	3.94873e-06	0.000175431		KCNA1	protein_coding	5.10025	0.00184566	0.323296
RP11-127B20.2	lincRNA	3.02972	4.05238e-06	0.000179592		DLX3	protein_coding	3.30448	0.00189854	0.330495
ARAP1-AS1	antisense	6.81586	4.21229e-06	0.000185753		HSPD1P6	transcribed_processed_pseudogene	-4.2681	0.00193418	0.331648
ABCA10	protein_coding	2.07309	4.60835e-06	0.000199322		C1orf115	protein_coding	-2.28864	0.0019396	0.331648
CTD-3092A11.2	sense_intronic	1.19938	4.66425e-06	0.000200775		TMEM191B	protein_coding	4.06196	0.00192204	0.331648
ATP2B4	protein_coding	-1.24419	4.90925e-06	0.000210315		TCEAL7	protein_coding	-1.30563	0.00196071	0.333286
SUZ12P1	transcribed_unprocessed_pseudogene	1.08289	5.14089e-06	0.000217583		CADM2	protein_coding	-5.98351	0.00199291	0.336779
STX1B	protein_coding	-1.29717	5.18053e-06	0.000217841		FIBIN	protein_coding	-1.90051	0.00201504	0.338539
RHOU	protein_coding	-1.15608	5.41041e-06	0.000225869		CH25H	protein_coding	-1.62366	0.00204692	0.339942
C1R	protein_coding	1.11223	5.51563e-06	0.000229729		KCNB1	protein_coding	1.98368	0.00204421	0.339942
RP11-395I6.3	sense_overlapping	2.43104	5.7594e-06	0.00023558		ALX4	protein_coding	-4.22187	0.00208611	0.340578
HTATSF1P2	processed_pseudogene	-2.40687	5.79561e-06	0.000235929		AFF3	protein_coding	-1.93424	0.0020787	0.340578
RP4-738P15.6	TEC	7.43633	5.85086e-06	0.000237512		F11R	protein_coding	-2.0123	0.00211963	0.342875
CTC-429P9.4	protein_coding	-4.90314	5.94617e-06	0.000240426		NEB	protein_coding	-1.54432	0.0021794	0.344661
CPXM1	protein_coding	3.22835	6.04108e-06	0.000242087		LLNLF-176F2.1	transcribed_processed_pseudogene	3.10621	0.00217491	0.344661
OLMALINC	lincRNA	1.03172	6.165e-06	0.000246504		RBM20	protein_coding	4.44619	0.00219461	0.344661
DOCK10	protein_coding	-1.00945	6.18675e-06	0.000246825		DUSP8	protein_coding	1.8976	0.00229163	0.357953
SLC25A27	protein_coding	1.2764	6.21906e-06	0.000247019		LINC01018	lincRNA	-3.80043	0.00235441	0.362129
RAMP1	protein_coding	4.36133	6.43391e-06	0.000253871		DAB1	protein_coding	-2.87236	0.00235273	0.362129
INE2	antisense	3.72419	6.68586e-06	0.000262661		ASMTL-AS1	antisense	1.03626	0.00235846	0.362129
MIR31HG	sense_overlapping	-1.18315	6.72854e-06	0.000263188		AQP9	protein_coding	-2.40542	0.00242498	0.366883
CTC-558O2.2	antisense	2.88211	7.21682e-06	0.000277462		LMO2	protein_coding	-1.92746	0.00248723	0.372402
RP11-44N12.5	lincRNA	2.29077	7.28486e-06	0.000278886		FMO1	protein_coding	-2.83278	0.00250732	0.373227
RP11-307C12.12	antisense	1.36208	7.7859e-06	0.00029493		ASPN	protein_coding	-2.08318	0.0025444	0.373227
RP11-499E18.1	lincRNA	1.03505	7.92556e-06	0.000298529		REEP1	protein_coding	3.38316	0.00253604	0.373227
MFAP2	protein_coding	1.01178	7.96157e-06	0.000299066		XXbac-BPG116M5.17	protein_coding	-1.22543	0.00261697	0.376231
FERMT1	protein_coding	-1.99101	8.08173e-06	0.000302947		SORT1	protein_coding	1.17593	0.0025932	0.376231
PEG10	protein_coding	-2.59026	8.46626e-06	0.00031409		HHEX	protein_coding	2.42116	0.00260472	0.376231
CCT6P3	transcribed_unprocessed_pseudogene	1.08985	8.56624e-06	0.000316493		TRIM55	protein_coding	3.7761	0.00258037	0.376231
RELL1	protein_coding	-1.05908	9.60254e-06	0.000346945		ARHGAP8	protein_coding	-2.02307	0.00264384	0.37635
ENPP5	protein_coding	-1.17273	9.8857e-06	0.000354329		RP11-4B16.1	TEC	-4.64716	0.00267466	0.377998
RP11-455F5.3	antisense	1.24424	9.95611e-06	0.000355437		MTND2P28	unprocessed_pseudogene	-3.48812	0.0027131	0.377998
SYT11	protein_coding	-1.20594	1.05488e-05	0.000373631		SEMA4D	protein_coding	-2.17415	0.00270045	0.377998
RP11-19P22.8	antisense	1.6525	1.08733e-05	0.000382862		KCNQ3	protein_coding	-1.25207	0.00270982	0.377998
RP11-348P10.2	lincRNA	1.15684	1.09809e-05	0.000385064		ITGA3	protein_coding	2.13724	0.00272082	0.377998
RP11-574K11.32	TEC	1.00321	1.13062e-05	0.000392728		RASSF7	protein_coding	1.27719	0.00273727	0.378464
DLGAP1	protein_coding	-2.48715	1.13849e-05	0.0003947		UCP2	protein_coding	1.71913	0.00282046	0.388109
RP11-417N10.4	TEC	1.82617	1.14239e-05	0.000395288		SERPINI1	protein_coding	2.55813	0.00288439	0.395025
CDK15	protein_coding	-2.08781	1.14594e-05	0.000395757		RPL29P19	processed_pseudogene	-1.33693	0.00292266	0.398377
RP11-317P15.4	lincRNA	1.95007	1.18708e-05	0.000405689		INA	protein_coding	1.896	0.00294347	0.399331
NCEH1	protein_coding	-1.14006	1.19641e-05	0.000406938		CBSL	protein_coding	-3.98398	0.00302949	0.407178
RGS16	protein_coding	2.31213	1.2127e-05	0.000411701		KCNMB4	protein_coding	-1.29492	0.00302396	0.407178
PCDHGB4	protein_coding	-1.83221	1.25186e-05	0.000421434		FAM66A	lincRNA	-3.86379	0.0030979	0.410272
RP11-298I3.5	protein_coding	1.53678	1.25606e-05	0.000421648		MAB21L3	protein_coding	-2.11732	0.00333647	0.410272
PXN-AS1	antisense	1.08038	1.27351e-05	0.000424579		ARHGEF34P	unprocessed_pseudogene	-1.8505	0.00332264	0.410272
RP11-48B3.5	antisense	1.05374	1.30472e-05	0.000431471		OR2A1-AS1	antisense	-1.69166	0.00330933	0.410272
NRIP3	protein_coding	-1.26993	1.33114e-05	0.000437065		EBF4	protein_coding	-1.54606	0.00322946	0.410272
RP5-1024N4.4	antisense	3.47212	1.34475e-05	0.000439129		HIST2H4B	protein_coding	-1.38236	0.00328739	0.410272
C1orf95	protein_coding	3.00677	1.38604e-05	0.000450975		RP11-761N21.2	processed_pseudogene	-1.0589	0.0033034	0.410272
BCAS1	protein_coding	2.65909	1.47822e-05	0.000470753		MARC1	protein_coding	-1.00206	0.00330579	0.410272
CDKN1C	protein_coding	1.69161	1.48567e-05	0.000472136		LZTS1	protein_coding	1.35709	0.00311181	0.410272
RP11-173P15.3	antisense	-2.50627	1.59611e-05	0.000498589		KALRN	protein_coding	1.52541	0.00320151	0.410272
HIF1A	protein_coding	-1.14088	1.62085e-05	0.000502828		ADAMTS14	protein_coding	1.63417	0.00315788	0.410272
RP11-305K5.1	antisense	2.29545	1.62659e-05	0.000502874		CTB-12A17.2	TEC	1.69202	0.00311296	0.410272
RP11-548H3.1	antisense	1.12847	1.66511e-05	0.000513019		ITGA6	protein_coding	1.92826	0.0032392	0.410272
RP11-334A14.5	antisense	8.41228	1.68391e-05	0.000517924		SRPK3	protein_coding	2.59608	0.0033214	0.410272
SLC9A7	protein_coding	-1.37259	1.68964e-05	0.000518802		LINC00519	lincRNA	-1.83344	0.00337167	0.411114
RP11-285F7.2	antisense	1.45607	1.83641e-05	0.00055721		RAPGEF5	protein_coding	1.92611	0.00337177	0.411114
AMH	protein_coding	2.31061	1.87367e-05	0.000563761		RP11-544M22.13	protein_coding	-4.57468	0.00345516	0.417907
CHKB-CPT1B	protein_coding	1.72954	1.93918e-05	0.000578636		RP11-204M4.2	unprocessed_pseudogene	-4.28128	0.0034564	0.417907
IFITM3	protein_coding	1.25289	1.94736e-05	0.000580112		AP000476.1	lincRNA	-3.28895	0.00351565	0.423299
IFI44L	protein_coding	-1.9401	1.96156e-05	0.000583379		LINC01305	lincRNA	-2.91556	0.0036204	0.427474
ADCY7	protein_coding	-1.41151	2.05879e-05	0.000604305		EYA4	protein_coding	-2.79468	0.00366257	0.427474
RP11-326C3.11	antisense	1.98542	2.1139e-05	0.000616457		PHEX	protein_coding	-1.68182	0.00366867	0.427474
RP11-48B3.4	lincRNA	2.06129	2.13271e-05	0.000619933		AGTR1	protein_coding	-1.53949	0.00365124	0.427474
RP11-365H22.2	lincRNA	2.55113	2.20989e-05	0.000637339		CD4	protein_coding	3.78661	0.00361404	0.427474
BZW1P2	processed_pseudogene	-1.06841	2.25437e-05	0.000645907		AP002884.2	protein_coding	4.08198	0.00362232	0.427474
CTC-366B18.4	lincRNA	1.39411	2.30433e-05	0.00065708		RP11-10L7.1	lincRNA	-2.93449	0.00371164	0.430744
OASL	protein_coding	-2.69713	2.33505e-05	0.000664787		CHN2	protein_coding	-2.86523	0.00380917	0.435654
RP11-27I1.4	transcribed_processed_pseudogene	-1.25403	2.36449e-05	0.000672107		TRPM3	protein_coding	-2.69954	0.00378505	0.435654
RP11-498C9.3	antisense	1.04884	2.39302e-05	0.000679142		GDF6	protein_coding	-2.56028	0.00377351	0.435654
RP11-804H8.6	lincRNA	1.32618	2.43064e-05	0.000688731		IFI44	protein_coding	-1.18565	0.00382476	0.435654
TMPPE	protein_coding	-1.26242	2.49615e-05	0.000706183		THRB	protein_coding	-1.03976	0.00382933	0.435654
RP11-97C16.1	antisense	1.08995	2.50647e-05	0.000707988		LRRC4	protein_coding	2.10733	0.00393222	0.445605
RP11-498C9.13	antisense	1.53408	2.55802e-05	0.000717096		PITPNM3	protein_coding	3.30106	0.0039712	0.448265
SPRY1	protein_coding	2.29032	2.56343e-05	0.000717096		ASB9	protein_coding	-2.35688	0.00402803	0.452911
RP11-316M1.12	antisense	1.74595	2.56921e-05	0.000717096		PSG7	protein_coding	1.77867	0.00405292	0.453943
SLC16A4	protein_coding	-1.57532	2.6115e-05	0.000725134		COL4A4	protein_coding	-2.499	0.00407121	0.454231
LA16c-390E6.5	antisense	1.43749	2.64172e-05	0.000729025		CTAGE4	protein_coding	-2.34278	0.00413924	0.460044
RP11-982M15.2	antisense	1.03563	2.68109e-05	0.00073731		PLXNB3	protein_coding	1.9362	0.00421615	0.464238
ITGB1P1	processed_pseudogene	-2.3327	2.69432e-05	0.000739009		HS3ST1	protein_coding	5.07942	0.00422517	0.464238
CST3	protein_coding	1.01662	2.75412e-05	0.000751972		WASIR2	lincRNA	-4.77282	0.00425012	0.465211
TRIM14	protein_coding	-2.26567	3.11318e-05	0.000831089		RPGRIP1	protein_coding	-3.25086	0.0043149	0.468751
TENM3	protein_coding	-2.05348	3.15858e-05	0.000840716		RP11-423H2.1	transcribed_unprocessed_pseudogene	1.21155	0.00443503	0.478206
GALNT6	protein_coding	-2.67964	3.21051e-05	0.00085103		OXER1	protein_coding	-1.87065	0.00456279	0.487833
CH507-24F1.2	lincRNA	2.14904	3.23084e-05	0.00085103		TSHR	protein_coding	-2.58728	0.0046443	0.491004
MED12L	protein_coding	1.15774	3.23292e-05	0.00085103		BCYRN1	lincRNA	1.25701	0.00465568	0.491004
AC108142.1	antisense	-2.11537	3.23517e-05	0.00085103		LINC01004	antisense	1.26041	0.00480574	0.504987
HNRNPUL2-BSCL2	protein_coding	-1.15078	3.31152e-05	0.000868573		PGM5P3-AS1	lincRNA	-4.33716	0.00487455	0.508519
ITGA2	protein_coding	-1.76278	3.40568e-05	0.000884087		APCDD1	protein_coding	-1.80736	0.00487291	0.508519
RP11-848G14.5	unprocessed_pseudogene	-3.01542	3.51483e-05	0.000902174		CD74	protein_coding	-1.78011	0.00492067	0.509651
RP4-669L17.8	unprocessed_pseudogene	1.0576	3.6312e-05	0.00092544		GALNT15	protein_coding	-1.47995	0.00507874	0.516762
NIPAL3	protein_coding	-1.1763	3.66272e-05	0.000930839		PLEKHB1	protein_coding	-1.35873	0.00507455	0.516762
SOGA3	protein_coding	-1.17897	3.69764e-05	0.000938388		DPT	protein_coding	-1.75161	0.00520662	0.527915
C8orf34	protein_coding	2.13782	3.78708e-05	0.000958381		RP11-770E5.1	antisense	-3.62461	0.00526747	0.531069
PNP	protein_coding	-1.02945	3.90417e-05	0.000982485		IL20RB	protein_coding	-1.61317	0.00527449	0.531069
FLRT3	protein_coding	-1.49237	3.94638e-05	0.00099172		IGF2	protein_coding	-4.178	0.0055482	0.547189
ERCC6-PGBD3	protein_coding	-1.12101	4.01296e-05	0.00100285		DGKG	protein_coding	3.55234	0.00553572	0.547189
ARHGEF34P	unprocessed_pseudogene	-1.90799	4.02709e-05	0.00100398		CSTA	protein_coding	-2.37273	0.00566017	0.551743
HCG4P7	unprocessed_pseudogene	1.57977	4.11597e-05	0.00101869		RP11-33A14.1	lincRNA	-1.71027	0.00567075	0.551743
RP11-250B2.5	lincRNA	1.69056	4.20281e-05	0.00103449		PLA2G4B	protein_coding	-1.13356	0.00566281	0.551743
DMD	protein_coding	-1.40167	4.24098e-05	0.00104104		RP11-121A8.1	lincRNA	-2.10829	0.00576826	0.559347
PGBD3	protein_coding	1.89785	4.27201e-05	0.0010458		NCAM2	protein_coding	-1.38305	0.00583323	0.563388
CTD-2540B15.13	3prime_overlapping_ncrna	1.06283	4.31947e-05	0.00105455		DENND3	protein_coding	1.31249	0.00601057	0.563388
MAP9	protein_coding	-1.38719	4.40323e-05	0.00107064		CCND1	protein_coding	1.5994	0.00598175	0.563388
EPHB1	protein_coding	-1.83241	4.51183e-05	0.00109143		RP11-54O7.1	lincRNA	1.85574	0.00602439	0.563388
FAM174B	protein_coding	1.50847	4.81195e-05	0.00115442		LINC00240	lincRNA	-2.01018	0.0060532	0.564256
RP11-887P2.3	processed_pseudogene	-1.3411	4.86308e-05	0.00116358		RP11-588K22.2	sense_overlapping	-1.34446	0.0061026	0.567032
RP11-697E22.1	antisense	2.36479	5.14288e-05	0.00121438		AC004538.3	processed_transcript	-2.26069	0.00623472	0.575606
RP11-640N20.4	TEC	1.22089	5.15906e-05	0.0012166		APCDD1L-AS1	processed_transcript	1.94329	0.00621983	0.575606
TFAP2C	protein_coding	1.12079	5.39497e-05	0.00125911		RP1-292L20.3	lincRNA	-1.23394	0.00632377	0.58012
CTC-338M12.4	processed_transcript	1.18892	5.39898e-05	0.00125911		RP11-329B9.4	lincRNA	-1.80695	0.00645905	0.581455
MT-ND1	protein_coding	1.31057	5.477e-05	0.00127031		USP43	protein_coding	-1.79309	0.00638585	0.581455
PDGFA	protein_coding	2.18538	5.57169e-05	0.00128858		BATF2	protein_coding	-1.37613	0.00644061	0.581455
SOX4	protein_coding	1.47556	5.84292e-05	0.00133926		MCTP2	protein_coding	-1.11719	0.00655053	0.58635
CTC-786C10.1	lincRNA	-1.28422	5.86294e-05	0.0013408		ABC7-42404400C24.1	protein_coding	4.86606	0.0066181	0.589313
CTD-2124B8.2	processed_pseudogene	1.66633	5.94141e-05	0.00135321		IVL	protein_coding	5.11425	0.00664577	0.589313
XXbac-B461K10.4	processed_transcript	1.00434	5.99993e-05	0.00136309		CLDN22	protein_coding	-4.00888	0.00679904	0.591782
MPP4	protein_coding	-1.99524	6.11237e-05	0.00138339		CD19	protein_coding	-3.82413	0.00678193	0.591782
FGF1	protein_coding	-1.87371	6.29985e-05	0.00141691		MPP7	protein_coding	1.6678	0.00672061	0.591782
RP3-425C14.4	TEC	1.18643	6.35805e-05	0.00142822		CLEC14A	protein_coding	3.15317	0.00671132	0.591782
JUND	protein_coding	1.04993	6.38487e-05	0.00143067		SDR42E1	protein_coding	-1.98736	0.00696779	0.602839
KIF17	protein_coding	-1.40583	6.52763e-05	0.00145541		KRTAP2-3	protein_coding	3.13555	0.00711262	0.610358
HMCN1	protein_coding	-1.257	6.6175e-05	0.00146683		TGM2	protein_coding	-2.24606	0.00731256	0.612276
KIAA1549L	protein_coding	-1.49756	6.62778e-05	0.00146683		IQUB	protein_coding	-1.46104	0.00728479	0.612276
RP11-298J20.4	sense_overlapping	-1.97899	6.66941e-05	0.00147062		MBP	protein_coding	-1.27296	0.00731352	0.612276
RP11-1060J15.4	antisense	-3.9937	6.80084e-05	0.00148866		TC2N	protein_coding	-1.02072	0.00733021	0.612276
TATDN2P2	processed_pseudogene	-1.20985	6.86023e-05	0.00149983		GREM2	protein_coding	1.69927	0.00729305	0.612276
STEAP3	protein_coding	-1.83481	6.98621e-05	0.00152367		CAMK2B	protein_coding	2.25528	0.00732489	0.612276
RP11-1100L3.7	antisense	1.37857	7.22866e-05	0.00156141		CTD-3105H18.14	protein_coding	2.52515	0.00732324	0.612276
CTB-31O20.3	antisense	5.38397	7.40049e-05	0.00159088		ATF4P4	transcribed_processed_pseudogene	-2.05577	0.00741387	0.615628
RP11-290H9.2	protein_coding	-6.53884	7.41646e-05	0.00159233		RTN4RL1	protein_coding	1.91949	0.00743751	0.615822
SYNPO	protein_coding	-1.77541	7.63677e-05	0.00162896		AC004453.8	processed_pseudogene	-1.95256	0.00751044	0.620084
LRFN5	protein_coding	-4.61949	7.82155e-05	0.00165568		AKAP6	protein_coding	2.34371	0.00755433	0.62109
RP11-46D6.1	lincRNA	1.05897	7.84926e-05	0.0016596		FAM57B	protein_coding	2.09937	0.00771681	0.624629
LUM	protein_coding	1.10341	7.92482e-05	0.00166969		LAMB4	protein_coding	2.33792	0.0079739	0.64006
NES	protein_coding	-2.54801	7.97122e-05	0.00167637		CCDC81	protein_coding	1.4362	0.00811341	0.649455
CDRT4	protein_coding	3.58747	8.03341e-05	0.00168664		HNMT	protein_coding	-1.2348	0.00816726	0.651959
HGF	protein_coding	-1.53314	8.12124e-05	0.00169768		IQCA1	protein_coding	-2.1305	0.00836812	0.666153
GIPC2	protein_coding	-3.33073	8.19416e-05	0.00170251		EML5	protein_coding	-2.09995	0.00845268	0.666939
RP11-96D1.11	antisense	3.14494	8.32624e-05	0.0017257		RPL23AP49	processed_pseudogene	-1.10503	0.00846313	0.666939
STMN3	protein_coding	1.82672	8.33452e-05	0.0017257		CPT1C	protein_coding	-1.04438	0.00843175	0.666939
MET	protein_coding	-1.53852	8.5618e-05	0.00176666		CLCA2	protein_coding	-1.41469	0.00852291	0.669257
RNF182	protein_coding	-1.91507	8.6437e-05	0.00178151		AKAP5	protein_coding	1.53733	0.00863428	0.674337
RP11-311C24.1	3prime_overlapping_ncrna	1.26446	8.70279e-05	0.00179164		ALDH1A2	protein_coding	3.12708	0.00866543	0.674946
SLC7A1	protein_coding	-1.36997	9.07516e-05	0.00185556		IFIH1	protein_coding	-1.15494	0.00885703	0.67889
RP11-419C5.2	transcribed_unprocessed_pseudogene	1.43712	9.24756e-05	0.00188439		RP11-715J22.6	sense_intronic	1.02131	0.00884741	0.67889
GSG2	protein_coding	-1.13504	9.37795e-05	0.00190555		GPR27	protein_coding	1.69872	0.008825	0.67889
CDCP1	protein_coding	-2.60529	9.41223e-05	0.00190581		JPH2	protein_coding	1.95401	0.00874219	0.67889
TNNC2	protein_coding	1.39847	9.7346e-05	0.00194931		IGFBP2	protein_coding	3.51301	0.00885363	0.67889
FAM65C	protein_coding	1.58127	9.78271e-05	0.00195361		FAM83D	protein_coding	1.72037	0.00888175	0.678984
RP11-700J17.2	antisense	6.24785	9.99163e-05	0.00198871		LINC00578	lincRNA	-2.28388	0.00891846	0.679255
DSCR10	sense_intronic	6.05291	0.000102835	0.00203778		PHLDA1	protein_coding	1.49597	0.00893841	0.679255
CPT1B	protein_coding	1.3932	0.000108532	0.00211343		P2RY14	protein_coding	-3.43708	0.00908867	0.680536
DIAPH3	protein_coding	-1.17519	0.00010883	0.00211695		SYNPO	protein_coding	-1.39705	0.00917262	0.680536
EFNA3	protein_coding	1.11538	0.000109169	0.00211976		OSCAR	protein_coding	-1.02005	0.00904757	0.680536
UCP3	protein_coding	1.32087	0.000109569	0.00212443		METTL7A	protein_coding	-1.06382	0.00927085	0.681041
IL10RB-AS1	antisense	1.45994	0.000110771	0.00214542		FAM111B	protein_coding	1.56365	0.00922575	0.681041
ULBP3	protein_coding	-1.67273	0.000112679	0.00217536		ZSWIM5	protein_coding	-1.33918	0.00946589	0.691219
SNURF	protein_coding	-1.40697	0.000113428	0.00218514		STMN1	protein_coding	1.15128	0.00955037	0.691672
TNFRSF11A	protein_coding	-3.57447	0.000116779	0.00223533		DYX1C1-CCPG1	processed_transcript	-2.23585	0.00963956	0.692607
FZD6	protein_coding	-1.07058	0.000119551	0.00228353		PRPH2	protein_coding	-1.86472	0.00961372	0.692607
FER1L6	protein_coding	-3.86324	0.000123893	0.0023367		GRM1	protein_coding	-1.28712	0.00972049	0.692607
TNFRSF10C	protein_coding	-1.53201	0.000128599	0.00240601		RP11-135F9.4	TEC	1.77777	0.00981477	0.692607
TMEM176B	protein_coding	4.49367	0.000128638	0.00240601		ESCO2	protein_coding	1.79457	0.00982693	0.692607
RP11-690D19.3	sense_overlapping	1.07554	0.000129699	0.00242083		RP11-54A9.1	lincRNA	2.58105	0.00978194	0.692607
AF127577.10	antisense	3.7339	0.000129996	0.00242386		BMP2	protein_coding	-1.17548	0.00985178	0.692669
ITGA10	protein_coding	-2.45773	0.000132294	0.00245905		CTD-2298J14.2	lincRNA	-3.75658	0.0099089	0.694994
RP11-589M4.1	antisense	2.63487	0.000132833	0.00246398		POLE2	protein_coding	1.1127	0.0100351	0.699045
TRPV2	protein_coding	-2.86638	0.000135146	0.00249504		EFHD1	protein_coding	2.64537	0.0100634	0.699045
PODXL	protein_coding	-1.95644	0.00013641	0.00251221		APOL1	protein_coding	-2.41213	0.0102674	0.704888
ADAMTS10	protein_coding	1.14325	0.000137044	0.00251872		CHI3L1	protein_coding	-1.86974	0.0102758	0.704888
HES6	protein_coding	1.2984	0.000137762	0.00252419		LRRC25	protein_coding	-1.83196	0.0102801	0.704888
TMEM221	protein_coding	1.85477	0.000138196	0.002527		ADRB2	protein_coding	2.34749	0.0102063	0.704888
RP11-119F7.5	sense_overlapping	1.40568	0.000138955	0.00253829		ACAN	protein_coding	3.85351	0.010475	0.713902
RPL5P4	processed_pseudogene	1.54513	0.000142195	0.00258698		CPVL	protein_coding	-3.07787	0.0105308	0.716023
FXYD1	protein_coding	2.14766	0.000146692	0.00266339		LAMP3	protein_coding	-3.60312	0.0105756	0.716143
IGFBP2	protein_coding	5.43492	0.000147168	0.00266665		HAS2	protein_coding	1.71576	0.010679	0.716717
BRF2	protein_coding	1.0705	0.00015006	0.00271087		RNF144A-AS1	processed_transcript	-1.83308	0.0107637	0.719996
IGF2BP3	protein_coding	-1.27892	0.000151556	0.00272695		XXbac-BPG55C20.7	lincRNA	-3.24828	0.0108008	0.720807
XIST	lincRNA	1.34995	0.000156338	0.00279067		NUAK2	protein_coding	-1.33264	0.0108487	0.722339
RP11-649E7.5	antisense	1.26924	0.000158077	0.00281612		SERPINB7	protein_coding	-2.31571	0.010889	0.723357
RP11-69E11.4	antisense	1.30835	0.000160027	0.00284242		CHD5	protein_coding	2.21125	0.0109768	0.727518
C8orf34-AS1	antisense	2.95628	0.000162087	0.00287616		HLA-DRB1	protein_coding	-2.9942	0.0110913	0.72944
RP11-454C18.1	lincRNA	3.35351	0.000164223	0.00289976		CNNM1	protein_coding	-1.08933	0.0111152	0.72944
RP11-181C21.4	processed_pseudogene	-1.68958	0.000165629	0.00291887		ZNF367	protein_coding	1.59086	0.0111167	0.72944
MMP3	protein_coding	-3.7317	0.000173709	0.00302277		AC002116.8	processed_transcript	-4.01014	0.0113509	0.73261
MGAT2	protein_coding	-1.15828	0.00018037	0.00310453		SLC14A2	protein_coding	-1.60863	0.0113832	0.73261
SULT1A3	protein_coding	1.66821	0.000183243	0.00313114		TMEM191C	lincRNA	1.3091	0.0113992	0.73261
PCDHB14	protein_coding	1.42574	0.00018481	0.00315193		RP3-439F8.1	antisense	1.71784	0.0113342	0.73261
MILR1	protein_coding	-2.51745	0.0001859	0.00315855		KRT7	protein_coding	-2.30245	0.0116062	0.736734
PTPRZ1	protein_coding	-3.32973	0.000187581	0.00317696		MOB3B	protein_coding	-1.72249	0.011566	0.736734
SLC22A18AS	protein_coding	1.78394	0.00018769	0.00317696		P2RY12	protein_coding	-3.46017	0.0117597	0.743588
TMEM176A	protein_coding	4.31345	0.000191329	0.00322943		SERPINB9	protein_coding	-1.2884	0.0118433	0.745376
NOMO3	protein_coding	-1.29673	0.000203598	0.00340459		CCNE2	protein_coding	1.66059	0.0118688	0.745376
CH507-254M2.1	lincRNA	2.14999	0.000210109	0.00347791		ATF7IP2	protein_coding	2.16126	0.0120746	0.753604
IL16	protein_coding	2.02592	0.000211698	0.00350099		MOV10L1	protein_coding	-1.04974	0.0121357	0.755784
LPAR3	protein_coding	-3.52205	0.000211997	0.00350272		RP11-887P2.5	antisense	3.35765	0.012307	0.763164
PCDHGC5	protein_coding	-1.44613	0.00021408	0.0035242		ASIC2	protein_coding	-3.79304	0.0129421	0.770182
RP11-553L6.5	lincRNA	1.0253	0.000221319	0.00360784		CTD-2008L17.1	lincRNA	-3.70253	0.0128497	0.770182
SNHG9	lincRNA	1.30445	0.000222168	0.00361762		RP11-21C4.1	antisense	-2.547	0.0130988	0.770182
RP11-212I21.4	lincRNA	1.54473	0.000228752	0.00370805		STAB1	protein_coding	-1.89735	0.012699	0.770182
PREX2	protein_coding	2.21147	0.000229173	0.00371154		FAM134B	protein_coding	-1.51905	0.0127724	0.770182
RP11-463I20.1	TEC	1.84561	0.000231984	0.00374694		PRICKLE1	protein_coding	-1.45914	0.0124822	0.770182
RGS22	protein_coding	2.14126	0.000234901	0.00378925		CLDN23	protein_coding	-1.3613	0.0130361	0.770182
MYH3	protein_coding	1.00182	0.000235025	0.00378925		RP11-575F12.3	lincRNA	-1.23821	0.01267	0.770182
PCDHB4	protein_coding	1.87294	0.000235311	0.00379047		CFH	protein_coding	-1.14541	0.0131259	0.770182
CTB-63M22.1	processed_pseudogene	1.22355	0.000238769	0.00382856		LRRC3	protein_coding	1.37673	0.0130366	0.770182
CCDC15	protein_coding	-1.14931	0.000240799	0.00385164		AURKA	protein_coding	1.53224	0.0129305	0.770182
CSMD2	protein_coding	-1.34231	0.000241859	0.00385164		LL21NC02-1C16.2	antisense	1.83005	0.012788	0.770182
FMO3	protein_coding	4.02521	0.000241891	0.00385164		RASGRP3	protein_coding	1.92987	0.0129835	0.770182
KIZ	protein_coding	1.0192	0.000245854	0.00390092		AC018804.7	transcribed_processed_pseudogene	2.56256	0.0127094	0.770182
IKBKGP1	unprocessed_pseudogene	-1.96309	0.000250283	0.00395376		GPR183	protein_coding	4.11333	0.0126241	0.770182
NETO2	protein_coding	-1.35901	0.000254516	0.00400307		C16orf89	protein_coding	4.54712	0.0129835	0.770182
ROCK1P1	transcribed_unprocessed_pseudogene	-2.99351	0.00025717	0.00403264		RP11-514P8.7	protein_coding	-2.04306	0.0133672	0.772712
NTN1	protein_coding	2.44088	0.000257293	0.00403264		GUCY1B3	protein_coding	-1.05743	0.0133276	0.772712
TSKS	protein_coding	-2.64443	0.000258479	0.0040477		KIF26B	protein_coding	-1.0983	0.0133973	0.772739
RP11-342K2.1	TEC	1.59932	0.000259387	0.0040584		DEPDC1B	protein_coding	1.68828	0.0134705	0.773603
RASL12	protein_coding	2.25286	0.000262433	0.00408828		HAS1	protein_coding	3.56003	0.0135078	0.773603
SRGAP2D	unprocessed_pseudogene	-1.18334	0.000264125	0.0041105		ANGPTL5	protein_coding	-1.09248	0.0136206	0.774402
RP11-256P1.1	antisense	8.68248	0.000271251	0.00420381		RP11-142E9.1	sense_intronic	1.12316	0.0136405	0.774402
RP11-295H24.4	lincRNA	1.72549	0.000280642	0.00433813		COMP	protein_coding	-1.83591	0.0137123	0.775431
CTD-2303H24.2	processed_transcript	-2.45469	0.00028109	0.00434133		LA16c-444G7.2	lincRNA	-4.42821	0.0137734	0.777365
TIMP4	protein_coding	-1.80492	0.000283156	0.00436949		RP11-66B24.7	processed_transcript	-2.15976	0.0138399	0.779416
RP11-792A8.4	antisense	1.02101	0.000293117	0.00449621		MYBL1	protein_coding	1.70157	0.0139041	0.780169
PCDH9	protein_coding	-1.95058	0.000293911	0.00450156		FAM84B	protein_coding	-1.74671	0.0139512	0.781292
MT-ATP8	protein_coding	1.03397	0.000297376	0.00454217		GIMAP2	protein_coding	-1.37848	0.0141622	0.788911
RP11-73M18.10	antisense	-1.23644	0.000300408	0.00456909		MCAM	protein_coding	2.11556	0.0141691	0.788911
PRR11	protein_coding	-1.65716	0.000303907	0.00460285		RP11-293I14.2	protein_coding	-4.84565	0.0146446	0.789293
SORL1	protein_coding	-3.17433	0.000318271	0.00476823		SP140	protein_coding	-2.30184	0.0146491	0.789293
IER3	protein_coding	1.62356	0.000319773	0.00478278		ALDH1A3	protein_coding	-1.74539	0.0142384	0.789293
RP11-109P14.10	antisense	2.88789	0.000326695	0.0048701		DIRAS3	protein_coding	-1.57351	0.0145182	0.789293
MLLT11	protein_coding	-1.03968	0.000330758	0.0049266		HELLPAR	macro_lncRNA	1.05559	0.0142988	0.789293
FAM129A	protein_coding	-1.13866	0.000352766	0.00517726		SAPCD1	protein_coding	1.09003	0.0143353	0.789293
RAB3B	protein_coding	-1.37479	0.000363228	0.00530053		CCDC150	protein_coding	1.14613	0.0144738	0.789293
IL34	protein_coding	1.96028	0.000377083	0.00546285		INAFM2	antisense	1.24706	0.0145262	0.789293
HSF4	protein_coding	1.1423	0.000377672	0.00546698		MET	protein_coding	1.40196	0.0145775	0.789293
CTD-2001J20.1	TEC	-1.47912	0.000382023	0.00551665		SPC24	protein_coding	1.52357	0.0146022	0.789293
OLFM2	protein_coding	1.8989	0.000390395	0.00561052		GOLGA7B	protein_coding	1.60341	0.014259	0.789293
IGF2BP1	protein_coding	-2.14084	0.000402808	0.00574292		ADRA2C	protein_coding	2.56694	0.0142223	0.789293
BMF	protein_coding	1.42498	0.000415295	0.00585153		KIF21B	protein_coding	-1.98245	0.0147025	0.789702
RP11-34P13.15	processed_pseudogene	2.41151	0.000422259	0.0059357		PLCXD3	protein_coding	3.22551	0.0147615	0.791396
RPSAP26	processed_pseudogene	4.25125	0.000425202	0.00595846		SDK1	protein_coding	-2.04869	0.0148002	0.792004
RP1-257A7.5	lincRNA	2.02835	0.000437462	0.00608289		RP11-661A12.5	antisense	-1.93437	0.0148728	0.793969
PIK3AP1	protein_coding	-3.77746	0.000450661	0.00621359		PCBP3	protein_coding	-1.21068	0.0148919	0.793969
ADGRL3	protein_coding	6.58594	0.000454348	0.00625964		PCDHGB1	protein_coding	-1.37731	0.0150136	0.79605
RP11-571M6.17	lincRNA	1.04325	0.000459388	0.0063194		PRKG2	protein_coding	-1.14904	0.0150011	0.79605
GINS4	protein_coding	-1.10839	0.000460133	0.0063248		PPP1R1C	protein_coding	-2.36861	0.0150959	0.79749
CLSPN	protein_coding	-1.67413	0.000465517	0.00638		GABBR2	protein_coding	2.14099	0.0151459	0.798309
ENPP1	protein_coding	-1.23041	0.000468122	0.00639553		TRGV5	TR_V_gene	-3.52279	0.0153567	0.802466
RCN1P2	processed_pseudogene	-1.27761	0.000469386	0.00640794		PTGFR	protein_coding	-1.13488	0.0153125	0.802466
RP11-20G6.3	3prime_overlapping_ncrna	4.05191	0.000484598	0.00657074		SAMD11	protein_coding	2.4054	0.0153424	0.802466
RP11-394B2.1	TEC	1.31534	0.000497721	0.0066982		MRVI1	protein_coding	1.50067	0.0153863	0.802557
CTC-448F2.6	processed_pseudogene	1.79647	0.000499497	0.00671708		CLSPN	protein_coding	1.71261	0.0154994	0.807
RP4-568B10.1	TEC	1.77727	0.000507098	0.00678885		PAPPA2	protein_coding	-1.73899	0.0155378	0.807547
RP11-466A19.1	antisense	1.79594	0.000509173	0.0068065		MIAT	lincRNA	-1.91126	0.0157171	0.809725
EIF4HP1	processed_pseudogene	-1.37905	0.000509695	0.00680842		PHLDA2	protein_coding	1.22391	0.0156725	0.809725
RP4-740C4.7	sense_intronic	2.22748	0.000518071	0.00689981		LINC01614	lincRNA	-2.25634	0.0157819	0.810399
AC074212.5	processed_transcript	1.65278	0.0005243	0.00695595		ENHO	protein_coding	1.64625	0.0158991	0.813162
RP5-1126H10.2	3prime_overlapping_ncrna	1.32862	0.000524496	0.00695595		UBE2C	protein_coding	1.70317	0.0158774	0.813162
RP11-192H23.6	antisense	3.19131	0.000531932	0.0070169		RPS11P5	processed_pseudogene	-1.1197	0.0160829	0.818219
N4BP2L2-IT2	sense_intronic	1.21606	0.00053714	0.00707523		LEP	protein_coding	2.51646	0.0160571	0.818219
RP11-63M22.2	antisense	5.09669	0.000537873	0.00707668		HTR2A	protein_coding	-1.37188	0.0163971	0.828904
TMEM189-UBE2V1	protein_coding	-1.93752	0.000543679	0.00712982		GPR137C	protein_coding	1.4585	0.0163894	0.828904
ALPL	protein_coding	2.20516	0.000545088	0.00713292		DTX4	protein_coding	-1.06667	0.016526	0.830227
YPEL4	protein_coding	1.61148	0.000546546	0.0071468		NUP210	protein_coding	3.43943	0.0165465	0.830227
ADM	protein_coding	1.0246	0.000572088	0.00738526		RP1-278E11.3	processed_pseudogene	-1.65473	0.0167252	0.834163
C3orf52	protein_coding	-1.58908	0.000580797	0.00748051		SGOL1	protein_coding	1.64897	0.016695	0.834163
GLI1	protein_coding	-2.97139	0.000585805	0.00752347		SLC38A3	protein_coding	3.19219	0.0168037	0.834575
FHAD1	protein_coding	-2.35948	0.000588542	0.00755323		CTAGE15	protein_coding	-2.70503	0.0169077	0.835183
LDHD	protein_coding	-2.22898	0.000590036	0.00756702		ITGB2-AS1	antisense	1.62672	0.0169684	0.835511
CUZD1	protein_coding	1.07106	0.000594145	0.00760886		BIRC7	protein_coding	-4.04102	0.0170592	0.835525
KDR	protein_coding	-2.63742	0.000599976	0.00766172		SAMD10	protein_coding	1.17976	0.0170313	0.835525
CTC-523E23.3	TEC	1.3149	0.000606454	0.00771706		RP11-41O4.1	lincRNA	1.81126	0.0170581	0.835525
FMN2	protein_coding	-1.17428	0.000619296	0.00783614		ERCC6L	protein_coding	1.86243	0.017127	0.837424
PCDHGA2	protein_coding	-1.28899	0.000620625	0.00784606		SP9	protein_coding	-2.41275	0.0182434	0.838375
CD200R1	protein_coding	-3.28456	0.000626485	0.00790487		CTB-78F1.2	sense_intronic	-2.39882	0.0181502	0.838375
CHRNE	protein_coding	-3.42258	0.000632895	0.00796341		ADM5	protein_coding	-1.60254	0.0172242	0.838375
CYP24A1	protein_coding	3.82004	0.000652498	0.00815872		DMKN	protein_coding	-1.4234	0.0178588	0.838375
AC142472.6	lincRNA	1.2457	0.000655156	0.00818058		DPP4	protein_coding	-1.30339	0.0181066	0.838375
EBF2	protein_coding	-2.27989	0.000684032	0.00846178		NAALAD2	protein_coding	-1.27585	0.0177145	0.838375
RP4-714D9.5	sense_overlapping	1.13578	0.000710085	0.00870337		MIR503HG	lincRNA	-1.10598	0.0173406	0.838375
STARD8	protein_coding	-1.06588	0.000713418	0.00872782		AKR1C1	protein_coding	-1.02754	0.0183224	0.838375
AC000032.2	antisense	1.48538	0.000715915	0.00874505		MYEF2	protein_coding	1.15613	0.0173147	0.838375
ALX1	protein_coding	-2.81734	0.000726452	0.00884973		B4GALNT1	protein_coding	1.21784	0.0179048	0.838375
RP5-1180E21.5	antisense	5.4163	0.000728039	0.00885707		UHRF1	protein_coding	1.24086	0.0179205	0.838375
CTB-158D10.3	antisense	-5.37276	0.000735556	0.0089304		RAD51	protein_coding	1.2795	0.0183598	0.838375
HHEX	protein_coding	2.02288	0.000739837	0.00896941		EXO1	protein_coding	1.348	0.0180362	0.838375
RP11-1223D19.3	processed_transcript	-2.88862	0.000755137	0.00911891		RPH3AL	protein_coding	1.3983	0.0181898	0.838375
CBSL	protein_coding	-6.54235	0.000760412	0.00915757		E2F7	protein_coding	1.46977	0.018282	0.838375
LAMC3	protein_coding	3.11764	0.000778502	0.00933152		RAB17	protein_coding	1.50601	0.0176751	0.838375
TSPAN13	protein_coding	-2.05763	0.000778967	0.00933152		CDCA5	protein_coding	1.50666	0.0178006	0.838375
RP11-977G19.10	protein_coding	-3.28707	0.000784653	0.00936845		MCM10	protein_coding	1.70662	0.0176303	0.838375
RP11-762L8.6	TEC	1.12676	0.000786467	0.00938389		ARHGEF7-AS2	antisense	2.22921	0.0175022	0.838375
ANK3	protein_coding	-2.1327	0.000788402	0.00940074		TXLNB	protein_coding	2.39621	0.017715	0.838375
MT-CO1	protein_coding	1.05734	0.000802476	0.00952614		AC002056.3	processed_pseudogene	3.87214	0.018103	0.838375
RP11-497H16.9	lincRNA	1.45597	0.000811132	0.00959546		MYOCD	protein_coding	5.78022	0.01795	0.838375
RBP1	protein_coding	2.4305	0.000820664	0.00969548		GINS2	protein_coding	1.33488	0.0188066	0.846504
SYT1	protein_coding	-2.03242	0.000830658	0.00978784		PTGER3	protein_coding	2.32178	0.0187843	0.846504
MARC1	protein_coding	-1.02384	0.000832845	0.00980718		OR52K3P	unprocessed_pseudogene	-4.74055	0.0189168	0.847501
CTD-2006H14.2	antisense	1.31568	0.000834587	0.00982128		ABCA3	protein_coding	1.60566	0.0188638	0.847501
CNTN4	protein_coding	4.81839	0.00083604	0.00983194		HSPB7	protein_coding	1.63788	0.0189077	0.847501
MKX	protein_coding	1.61962	0.000844393	0.00991074		XRCC2	protein_coding	1.18173	0.0189651	0.848352
KIAA1462	protein_coding	-1.53035	0.00084823	0.00991798		NEURL1B	protein_coding	1.60846	0.0189981	0.848513
RP11-463D19.2	protein_coding	-4.53504	0.000854284	0.00996185		SH2D1A	protein_coding	-2.72378	0.0190442	0.849258
RP11-546D6.3	TEC	1.01905	0.000859418	0.0100152		RPS26P6	processed_pseudogene	-1.99716	0.0192911	0.851923
SH3RF2	protein_coding	-2.42618	0.000861662	0.0100284		CCL7	protein_coding	-1.80458	0.0192297	0.851923
CTD-2207O23.12	protein_coding	-3.68178	0.000871533	0.0101171		AC113404.1	protein_coding	1.22246	0.0193398	0.851923
APOE	protein_coding	2.56673	0.000875578	0.0101509		MYBL2	protein_coding	1.54998	0.0192569	0.851923
RASD1	protein_coding	1.44134	0.000881705	0.0101892		GALNT9	protein_coding	2.5179	0.0192328	0.851923
CTC-564N23.2	antisense	1.47051	0.000887763	0.0102418		RP11-475A13.1	lincRNA	-3.30807	0.0194152	0.852473
GACAT2	antisense	1.60753	0.000902833	0.0103734		FABP4	protein_coding	-3.06427	0.0196813	0.852473
CLDN11	protein_coding	-1.17746	0.000907356	0.0104187		CTD-3105H18.4	transcribed_unprocessed_pseudogene	-1.84433	0.0195517	0.852473
RP11-360L9.8	antisense	5.13002	0.000909616	0.010438		PCBP3-OT1	sense_overlapping	-1.13008	0.0197664	0.852473
CSNK2A3	protein_coding	-1.73215	0.000916498	0.0104848		TMPO-AS1	antisense	1.06904	0.0198213	0.852473
MATN3	protein_coding	-1.26305	0.000917391	0.0104848		MSX1	protein_coding	1.24814	0.0196512	0.852473
PPP1R1C	protein_coding	-2.94557	0.000917426	0.0104848		RP11-159N11.4	sense_intronic	1.29414	0.0198621	0.852473
RP11-527J8.1	antisense	1.55828	0.000917777	0.0104848		LINC01579	lincRNA	1.87811	0.0198585	0.852473
RHPN1	protein_coding	1.16642	0.000938419	0.0106732		LINC00547	lincRNA	2.2364	0.019821	0.852473
UCN	protein_coding	1.31557	0.000949578	0.0107593		KLHL7-AS1	lincRNA	2.3079	0.0195937	0.852473
RP11-579D7.2	antisense	1.22765	0.000961774	0.0108701		ST8SIA5	protein_coding	2.52721	0.0198311	0.852473
ITGA6	protein_coding	-1.66075	0.000964512	0.0108805		GHRL	protein_coding	3.47099	0.0198776	0.852473
FAM196B	protein_coding	-2.1738	0.000967175	0.0108977		CDC45	protein_coding	1.59724	0.0200678	0.854864
SLC8A1	protein_coding	-1.61342	0.000967241	0.0108977		CTD-2135J3.4	protein_coding	-2.96397	0.0206674	0.870328
RP4-751H13.7	antisense	1.82952	0.000973089	0.010943		DDX10P1	processed_pseudogene	-2.06847	0.0206116	0.870328
HS6ST3	protein_coding	3.00283	0.000975594	0.0109586		EFR3B	protein_coding	1.13065	0.0206432	0.870328
ZBTB46	protein_coding	1.21877	0.000984727	0.0110188		RP5-828H9.1	lincRNA	-6.48551	0.0208241	0.874006
VCAN	protein_coding	-1.05649	0.000991704	0.0110762		PHYHIPL	protein_coding	-3.50768	0.0208694	0.874006
FN1	protein_coding	-1.65916	0.00100123	0.0111756		FAM213A	protein_coding	-1.52512	0.0209836	0.877515
CXCR5	protein_coding	1.25151	0.00100601	0.0112081		AC132217.4	3prime_overlapping_ncrna	-3.33074	0.0211524	0.882023
FRRS1	protein_coding	-1.43217	0.00100692	0.0112113		DMRT2	protein_coding	-4.3626	0.0212689	0.884628
FGF18	protein_coding	4.09297	0.00100921	0.0112299		CNTNAP3	protein_coding	4.94354	0.0212761	0.884628
CASQ2	protein_coding	6.74383	0.00101295	0.0112506		OR1J4	protein_coding	-1.46881	0.0217033	0.885478
MT-ND2	protein_coding	1.18543	0.00102885	0.0113937		RP11-247A12.2	antisense	-1.26329	0.02144	0.885478
TGFB2-OT1	3prime_overlapping_ncrna	4.40653	0.001029	0.0113937		PRR7	protein_coding	1.02669	0.021671	0.885478
SCRN1	protein_coding	-1.06805	0.0010379	0.0114781		WDR76	protein_coding	1.0346	0.0214064	0.885478
HOXB-AS3	antisense	4.62144	0.00105936	0.0116725		CH507-254M2.2	lincRNA	1.34649	0.0215713	0.885478
C10orf10	protein_coding	2.48589	0.0010768	0.0118356		KIAA1671	protein_coding	1.38375	0.0216563	0.885478
CERKL	protein_coding	-1.08695	0.00108383	0.0118911		CENPU	protein_coding	1.39706	0.0214245	0.885478
CTD-2583A14.10	protein_coding	-1.45113	0.00108762	0.0119075		ACVR1C	protein_coding	1.95834	0.0214453	0.885478
ASIC3	protein_coding	1.29839	0.00108824	0.0119075		HORMAD2-AS1	antisense	-3.68795	0.0221698	0.885605
RP11-734K2.4	antisense	1.24565	0.00109586	0.0119647		LINC01447	lincRNA	-3.09833	0.0221385	0.885605
RP11-624G17.3	antisense	2.43643	0.00109999	0.011988		PIK3AP1	protein_coding	-3.09259	0.0219305	0.885605
LINC01085	lincRNA	-2.93514	0.0011304	0.0122452		ENO1P4	processed_pseudogene	-3.04734	0.022832	0.885605
CCDC85A	protein_coding	-2.87382	0.00113797	0.012305		JAK3	protein_coding	-1.5487	0.0226897	0.885605
BCAT1	protein_coding	-1.19075	0.00114631	0.0123877		ARFGEF3	protein_coding	-1.46288	0.0227959	0.885605
MIR3179-3	lincRNA	1.18756	0.00114967	0.0124165		MYO15A	protein_coding	-1.11369	0.0226622	0.885605
SLC1A1	protein_coding	-1.42739	0.00115689	0.0124646		IGDCC4	protein_coding	-1.1107	0.0228123	0.885605
EDN1	protein_coding	1.01793	0.00115862	0.0124745		PTN	protein_coding	-1.07804	0.0222192	0.885605
ULBP1	protein_coding	-2.42603	0.00115941	0.0124745		SOCS2-AS1	processed_transcript	1.07993	0.0218975	0.885605
FBLL1	protein_coding	3.1773	0.00116315	0.0124947		PLCB1	protein_coding	1.10436	0.0225333	0.885605
PSMB8-AS1	lincRNA	1.07386	0.00119466	0.0127721		GTF2H2	protein_coding	1.2875	0.0228239	0.885605
RP11-500C12.1	TEC	2.83426	0.00119648	0.012784		CCL26	protein_coding	1.42566	0.022243	0.885605
ITPR2	protein_coding	-1.0557	0.00120772	0.0128735		LINC01204	lincRNA	1.44344	0.0227493	0.885605
WDR66	protein_coding	-1.21752	0.00123226	0.0130783		CKAP2L	protein_coding	1.65777	0.0222844	0.885605
ZNF536	protein_coding	-2.11243	0.00124692	0.0131743		LMF1-AS1	antisense	1.76386	0.0220881	0.885605
CUBN	protein_coding	-1.22016	0.00126435	0.0133272		CH507-24F1.2	lincRNA	1.92171	0.0220058	0.885605
ZSWIM5	protein_coding	-1.67816	0.0012694	0.0133725		LAMA5	protein_coding	1.97888	0.0227206	0.885605
FABP5	protein_coding	-1.4006	0.00127953	0.0134478		SCUBE3	protein_coding	2.14463	0.0223973	0.885605
PRELP	protein_coding	1.32832	0.00128911	0.0135247		LA16c-407A10.3	processed_transcript	2.204	0.0224608	0.885605
RMRP	lincRNA	6.50702	0.00130523	0.0136621		COL23A1	protein_coding	4.08404	0.0226532	0.885605
BMPR1B	protein_coding	-1.58096	0.00131148	0.0137115		FAXC	protein_coding	1.09614	0.0229319	0.885868
RP5-998N21.10	processed_transcript	-1.21169	0.00135756	0.014087		FRRS1L	protein_coding	1.99135	0.0229176	0.885868
PCDHGB5	protein_coding	-1.74128	0.00135757	0.014087		RGPD2	protein_coding	2.07758	0.0229614	0.885868
GADD45B	protein_coding	1.26014	0.00136609	0.014126		THBS4	protein_coding	-1.66599	0.0229982	0.886104
RP11-231C14.4	protein_coding	1.168	0.0013799	0.014204		CDK5R1	protein_coding	1.08059	0.0230302	0.886157
DOCK8	protein_coding	-2.58535	0.00139811	0.0143433		COL4A3	protein_coding	-1.93171	0.0231672	0.887881
RGS20	protein_coding	-1.26961	0.00142261	0.014552		AC093484.4	processed_transcript	-3.30392	0.0232473	0.888385
CSGALNACT1	protein_coding	2.61685	0.00143359	0.014631		TRIM67	protein_coding	-2.56751	0.0233471	0.888385
USP2	protein_coding	1.23902	0.00144744	0.014739		RP11-393N4.2	processed_pseudogene	-2.26388	0.0234049	0.888385
SMOC1	protein_coding	5.07258	0.00145659	0.0148238		ASF1B	protein_coding	1.53305	0.0234095	0.888385
CNTNAP3B	protein_coding	6.46293	0.00146174	0.0148678		BMS1P21	transcribed_unprocessed_pseudogene	-2.35419	0.0236213	0.892267
CENPI	protein_coding	-1.10367	0.00147417	0.0149772		PENK	protein_coding	1.71393	0.0237541	0.894946
NANOS1	protein_coding	1.24307	0.00151021	0.0152572		KPRP	protein_coding	3.38199	0.0237371	0.894946
DDO	protein_coding	2.66941	0.00151128	0.0152595		RP11-13P5.2	antisense	-1.43724	0.023893	0.899004
PTHLH	protein_coding	1.8464	0.001584	0.0158515		RP11-162P23.2	protein_coding	-4.33188	0.0242017	0.902707
RN7SK	misc_RNA	1.34522	0.0016159	0.0161259		MMP13	protein_coding	-4.04508	0.0247327	0.902707
RP11-20B24.4	antisense	1.19769	0.0016186	0.0161406		RP11-680H20.2	lincRNA	-3.8595	0.0246033	0.902707
PCDHB11	protein_coding	2.24674	0.00162984	0.0162207		PDLIM1P4	processed_pseudogene	-3.11923	0.0243877	0.902707
ZNF853	protein_coding	1.742	0.00164284	0.0163313		MTRNR2L12	protein_coding	-2.9716	0.0249598	0.902707
SHC4	protein_coding	-1.34754	0.0016459	0.0163418		TULP2	protein_coding	-2.01133	0.024738	0.902707
CTD-3185P2.1	antisense	1.11885	0.00164958	0.0163622		SCAMP5	protein_coding	-1.4184	0.0245576	0.902707
RP11-481J2.4	antisense	1.6023	0.00165163	0.0163644		KCNIP3	protein_coding	1.0029	0.0244761	0.902707
RP11-538I12.2	antisense	1.24329	0.00167108	0.0165207		DDIAS	protein_coding	1.21406	0.0243306	0.902707
LDHAP4	processed_pseudogene	-1.66696	0.00167677	0.0165516		C1QL1	protein_coding	1.31569	0.024839	0.902707
SIK1	protein_coding	5.72984	0.00169575	0.016687		XXyac-YX65C7_A.2	antisense	1.35715	0.0245689	0.902707
NUS1P1	processed_pseudogene	-1.22138	0.00169767	0.0166879		LUCAT1	lincRNA	1.47314	0.024684	0.902707
RP11-434H6.7	lincRNA	1.77112	0.00170166	0.0167129		PKMYT1	protein_coding	1.66434	0.0241	0.902707
GFOD1	protein_coding	-1.22699	0.00174809	0.0170358		ASRGL1	protein_coding	1.88164	0.0248311	0.902707
HOXC5	protein_coding	-1.21247	0.00174874	0.0170358		RP11-21L19.1	antisense	2.04613	0.0248676	0.902707
PCDHA10	protein_coding	-3.16532	0.00177261	0.0171999		KCTD4	protein_coding	2.43902	0.0242228	0.902707
RP11-173P15.5	antisense	-4.53006	0.00177712	0.0172097		GLYAT	protein_coding	-3.77072	0.0250582	0.905132
PCDHB5	protein_coding	2.03757	0.00179205	0.0173171		RP11-134O21.1	lincRNA	3.9386	0.0251655	0.907874
PCDHGB2	protein_coding	-2.01819	0.00179416	0.0173282		FOSL1	protein_coding	1.12023	0.0252463	0.908521
RP11-175B9.3	processed_pseudogene	1.2144	0.00179579	0.0173346		LINC01397	antisense	-4.28313	0.0252915	0.909016
RP3-428L16.2	antisense	1.08451	0.00180695	0.0174236		RPL5P1	processed_pseudogene	-1.94273	0.0254179	0.909387
ALS2CR11	protein_coding	-1.51515	0.00181583	0.0174987		PODXL	protein_coding	2.89403	0.0254884	0.909387
RP13-401N8.1	antisense	2.73238	0.00181669	0.0174987		MYL7	protein_coding	3.6873	0.0254907	0.909387
ADAM21	protein_coding	-1.51311	0.00183703	0.0176381		RP11-573G6.6	lincRNA	-1.54204	0.0255429	0.910127
CLEC4A	protein_coding	1.29265	0.0018405	0.0176619		DIO3OS	lincRNA	-2.97361	0.0257124	0.914519
RP11-138C9.1	antisense	4.09086	0.00184833	0.0177276		SPEG	protein_coding	1.0378	0.0257462	0.914519
CEBPD	protein_coding	1.0003	0.00186269	0.0178415		TMPRSS9	protein_coding	4.05316	0.0257755	0.914519
RANBP17	protein_coding	1.12064	0.00186601	0.0178496		ADCY8	protein_coding	2.59145	0.0259606	0.918218
RP11-770J1.5	antisense	2.22578	0.00189853	0.0181317		AIFM1P1	processed_pseudogene	-3.06417	0.0259998	0.918481
TRGV5	TR_V_gene	-4.05374	0.00190478	0.0181433		AXDND1	protein_coding	-2.44513	0.026237	0.921562
TNIK	protein_coding	-1.01044	0.00190889	0.0181729		PSMC3IP	protein_coding	1.12358	0.0261885	0.921562
RP11-33E12.2	TEC	1.34437	0.0019123	0.0181861		ATAD5	protein_coding	1.16534	0.0263333	0.921562
TENM4	protein_coding	-1.42704	0.00193199	0.0183636		ORC1	protein_coding	1.5262	0.0263846	0.921562
FAM150B	protein_coding	5.45072	0.00194326	0.018461		ANLN	protein_coding	1.61474	0.0263606	0.921562
THSD7A	protein_coding	-2.75901	0.00195579	0.0185257		CDC20	protein_coding	1.78496	0.0264337	0.921562
CCNI2	protein_coding	2.39319	0.00195625	0.0185257		ITGA8	protein_coding	2.00714	0.0264315	0.921562
PCDHB15	protein_coding	1.46889	0.0019618	0.0185489		AL928654.7	protein_coding	2.94561	0.0264026	0.921562
CILP	protein_coding	4.1403	0.00198223	0.0186832		CPA1	protein_coding	-2.96227	0.0265545	0.923802
RP11-686O6.2	lincRNA	1.16088	0.00199025	0.0186929		LINC01524	lincRNA	-3.98434	0.0266065	0.924096
GS1-44D20.1	processed_pseudogene	-1.044	0.00199572	0.0186929		ST6GALNAC3	protein_coding	-2.05743	0.0271121	0.930473
AC007192.6	antisense	3.57481	0.00199921	0.0187158		PLXDC2	protein_coding	-1.58485	0.0270662	0.930473
MYH11	protein_coding	2.501	0.0020085	0.0187394		GS1-259H13.2	lincRNA	-1.16772	0.0269724	0.930473
ACAN	protein_coding	4.07427	0.00201826	0.0187866		SPAG5	protein_coding	1.50766	0.0270241	0.930473
LIPH	protein_coding	-3.1222	0.00202459	0.0188138		LGI2	protein_coding	2.00118	0.0271039	0.930473
ZNF804A	protein_coding	-2.55666	0.00202474	0.0188138		RP11-876N24.7	sense_intronic	1.38344	0.0271534	0.930784
RP11-309L24.6	unprocessed_pseudogene	2.48686	0.00203415	0.0188565		TPX2	protein_coding	1.45879	0.0272959	0.93414
PCDHA6	protein_coding	-3.91982	0.00204699	0.01894		RP11-1H8.5	TEC	2.84772	0.0273159	0.93414
RP1-228P16.8	lincRNA	1.76879	0.00206576	0.0190416		RECQL4	protein_coding	1.07682	0.0273484	0.934144
AF001548.5	antisense	1.5	0.00208213	0.0191239		DEPDC1	protein_coding	1.72036	0.027401	0.934836
EYA4	protein_coding	-3.52805	0.00209308	0.0191756		HCN1	protein_coding	-2.79597	0.0275276	0.935572
ABLIM3	protein_coding	-1.07726	0.00212388	0.0193757		E2F2	protein_coding	1.49754	0.0275844	0.935572
SERTAD4-AS1	antisense	1.52294	0.00212462	0.0193757		TTC29	protein_coding	2.1382	0.0274949	0.935572
NTNG1	protein_coding	-2.10659	0.00214391	0.0195318		COL11A1	protein_coding	-2.09366	0.0276219	0.935745
HOXD9	protein_coding	1.00117	0.00216101	0.019641		SHCBP1	protein_coding	1.71117	0.0276601	0.935942
RP11-432B6.3	protein_coding	-1.04746	0.00216135	0.019641		RP11-22L13.1	lincRNA	3.00137	0.0277374	0.936366
RP11-5C23.2	antisense	1.44701	0.00216508	0.019655		KC6	lincRNA	-4.98537	0.0281688	0.936703
LINC00997	lincRNA	1.13234	0.00220222	0.0198919		OR7E154P	unprocessed_pseudogene	-2.45072	0.0281467	0.936703
RP11-481H12.1	processed_pseudogene	2.29552	0.00224831	0.0201966		PAK3	protein_coding	-1.91629	0.0279835	0.936703
AGAP7P	unprocessed_pseudogene	-2.77077	0.00226024	0.0202734		RP4-781B1.5	sense_intronic	-1.49899	0.0280709	0.936703
RP11-536K7.3	antisense	1.00509	0.00226564	0.0203016		AC012531.25	lincRNA	-1.13447	0.027832	0.936703
BCL2L11	protein_coding	1.26513	0.00228992	0.0204682		ORC6	protein_coding	1.15636	0.0280157	0.936703
EIF2S3L	protein_coding	-2.37213	0.00230446	0.0205778		E2F1	protein_coding	1.17139	0.0281259	0.936703
RP3-483K16.4	lincRNA	1.82579	0.00235348	0.0209738		NPM1P13	processed_pseudogene	1.4425	0.0278915	0.936703
TP53TG3D	protein_coding	-3.65952	0.00235748	0.0209783		KB-1448A5.1	lincRNA	3.59815	0.0279951	0.936703
ANO7	protein_coding	1.0682	0.00238855	0.0211815		AC105053.3	antisense	2.09827	0.0282112	0.937033
RP11-31H5.3	sense_intronic	1.72137	0.00239875	0.0212405		ENTPD1	protein_coding	-2.22085	0.0283859	0.937858
AGMAT	protein_coding	-1.27676	0.00240093	0.0212493		F2R	protein_coding	1.1463	0.028524	0.937858
CDH4	protein_coding	-1.35397	0.00241428	0.021336		MUC12	protein_coding	1.40201	0.0285632	0.937858
AC002398.9	protein_coding	1.1148	0.00243876	0.0214575		PLS1	protein_coding	1.4102	0.0285531	0.937858
TRIM47	protein_coding	1.02245	0.00246835	0.0216438		RRM2	protein_coding	1.4102	0.028562	0.937858
PHKG1	protein_coding	1.67003	0.00248137	0.0217014		WDR62	protein_coding	1.62401	0.0283945	0.937858
AC007743.1	antisense	-2.16584	0.00248558	0.0217208		AC141928.1	lincRNA	2.72705	0.0285862	0.937858
RP13-582O9.6	protein_coding	-1.523	0.00252339	0.0219765		MYPN	protein_coding	2.83635	0.0284126	0.937858
RP11-799B12.1	TEC	1.22237	0.00254917	0.0221581		FAM228A	protein_coding	-1.67172	0.028864	0.941501
WNT4	protein_coding	2.57304	0.00256236	0.0222405		SPTY2D1-AS1	protein_coding	-1.65808	0.0291692	0.945436
RP11-61L19.3	sense_intronic	1.22164	0.00258943	0.0223899		MELK	protein_coding	1.05772	0.0294175	0.949865
AADACL2	protein_coding	3.92221	0.00259106	0.0223924		GINS1	protein_coding	1.06896	0.0294193	0.949865
TGM2	protein_coding	-3.27745	0.00260639	0.0224859		HAVCR2	protein_coding	1.5087	0.0294176	0.949865
TJP2	protein_coding	-1.21771	0.00261526	0.0225254		LINC00957	lincRNA	-1.08083	0.0294524	0.949873
RP5-894A10.2	antisense	1.08751	0.00263026	0.0226225		PIWIL2	protein_coding	-2.42114	0.0296172	0.950546
COL23A1	protein_coding	4.54408	0.00263729	0.0226721		CILP	protein_coding	-2.30532	0.0296625	0.950546
RP11-289I10.2	processed_pseudogene	-1.03164	0.00264438	0.0227114		RP11-20D14.6	lincRNA	-1.91835	0.0295458	0.950546
CNNM1	protein_coding	-1.26087	0.00270353	0.0230981		CGNL1	protein_coding	-1.21191	0.0300172	0.950546
RP11-550F7.1	processed_pseudogene	-1.40447	0.00271158	0.023123		COL25A1	protein_coding	-1.11926	0.0299442	0.950546
GLUD2	protein_coding	-1.37205	0.00275431	0.0234005		EPHA2	protein_coding	1.00165	0.0300325	0.950546
PEBP4	protein_coding	2.29914	0.00275637	0.0234051		CENPV	protein_coding	1.12104	0.0296098	0.950546
C19orf71	protein_coding	-1.68414	0.00276352	0.0234326		RP11-327F22.2	antisense	1.23097	0.0298665	0.950546
HRNR	protein_coding	-2.16418	0.0027849	0.0235675		CDC6	protein_coding	1.31516	0.0298065	0.950546
BHLHE22	protein_coding	2.66702	0.00280315	0.0236683		PLK4	protein_coding	1.37122	0.0299654	0.950546
NCAM1	protein_coding	-1.81566	0.00280955	0.0237112		EVA1C	protein_coding	1.52002	0.0296511	0.950546
C7orf55-LUC7L2	protein_coding	-1.36127	0.00281406	0.023727		NPAS4	protein_coding	1.86886	0.0299426	0.950546
RP11-324L17.1	lincRNA	1.20345	0.00282785	0.0238098		HJURP	protein_coding	1.59606	0.0300772	0.95092
CTD-3247H4.2	sense_intronic	1.15078	0.00288846	0.024252		TMEM265	protein_coding	-5.11261	0.0302429	0.950955
HSP90AA2P	processed_pseudogene	-1.36475	0.00289384	0.0242745		SBF2-AS1	antisense	-1.50571	0.0301467	0.950955
SERINC4	protein_coding	-1.34868	0.00294513	0.0246015		PLPP2	protein_coding	1.83706	0.0301773	0.950955
SHCBP1	protein_coding	-1.42451	0.00296792	0.024746		KIF23	protein_coding	1.35239	0.0304098	0.953093
GFAP	protein_coding	-2.92374	0.00297884	0.0248025		AP000892.6	TEC	1.8633	0.0304075	0.953093
DOCK2	protein_coding	-1.32661	0.00299717	0.0249198		TMC1	protein_coding	2.43099	0.0303636	0.953093
DUSP5P1	processed_pseudogene	-1.98359	0.0030048	0.0249609		MTRNR2L8	protein_coding	-4.06848	0.0312093	0.954373
EGR1	protein_coding	1.12298	0.00301313	0.0249974		INHBE	protein_coding	-2.30833	0.031089	0.954373
RGPD2	protein_coding	2.29382	0.0030169	0.0250038		AC002429.5	antisense	-1.70494	0.0311443	0.954373
SMO	protein_coding	1.57588	0.00304066	0.0251427		EPSTI1	protein_coding	-1.7026	0.0309819	0.954373
PARP15	protein_coding	-2.02878	0.0030684	0.0253372		DEPTOR	protein_coding	-1.44178	0.0309071	0.954373
DDX11L9	transcribed_unprocessed_pseudogene	-2.79182	0.00314329	0.0257858		IGSF3	protein_coding	-1.42832	0.0309374	0.954373
PRKCA	protein_coding	-1.12631	0.00314523	0.0257858		FLRT3	protein_coding	-1.23766	0.0306163	0.954373
DNAJC9-AS1	antisense	3.48431	0.00320306	0.0261254		OAS2	protein_coding	-1.07177	0.030798	0.954373
RP11-458D21.5	protein_coding	-3.49566	0.00321626	0.0262093		UBA5	protein_coding	1.13659	0.0311212	0.954373
SGK2	protein_coding	1.68413	0.00322166	0.0262415		HAPLN3	protein_coding	1.18139	0.0306258	0.954373
MIR600HG	sense_intronic	1.09443	0.00323327	0.0263241		CENPE	protein_coding	1.22148	0.0308267	0.954373
RP11-521B24.5	antisense	1.82577	0.00323707	0.0263431		CDC25A	protein_coding	1.30357	0.03108	0.954373
BIVM-ERCC5	protein_coding	-4.38483	0.00324214	0.0263658		PDCD6IPP2	transcribed_unprocessed_pseudogene	1.41	0.0307484	0.954373
SCN2A	protein_coding	-2.12827	0.00326242	0.0264895		KLHL4	protein_coding	2.74603	0.0312103	0.954373
ORC1	protein_coding	-1.20818	0.00328568	0.0266303		PDC	protein_coding	3.84174	0.0309132	0.954373
ALDH1A2	protein_coding	3.97849	0.00330473	0.0267365		RP11-510C10.3	antisense	-5.66555	0.0314827	0.957637
RP11-6N17.6	antisense	4.36121	0.00335891	0.0270654		ERG	protein_coding	1.63702	0.0314363	0.957637
NLRP10	protein_coding	-1.98357	0.00336997	0.0271059		ENPP6	protein_coding	3.78595	0.0314764	0.957637
EXTL1	protein_coding	-1.78524	0.00342681	0.0274612		LGALS3BP	protein_coding	-1.45715	0.0317879	0.964889
ACTG2	protein_coding	7.03189	0.00343733	0.0275124		IRX6	protein_coding	-1.33477	0.0319393	0.967452
RP11-147L13.12	lincRNA	1.09898	0.00344871	0.0275545		APCDD1L	protein_coding	1.67389	0.0321664	0.969492
RP11-571M6.7	antisense	10.332	0.00346205	0.0276488		CTD-2527I21.4	processed_transcript	7.71642	0.0324282	0.97308
ADGRG6	protein_coding	-1.90258	0.00351136	0.0279433		MRO	protein_coding	-2.35392	0.0325724	0.973364
A1BG	protein_coding	1.03604	0.00353585	0.0280653		RP11-221N13.3	lincRNA	1.31676	0.0325533	0.973364
NAGS	protein_coding	-1.07422	0.00354009	0.0280696		PCDH20	protein_coding	3.21609	0.0324919	0.973364
MMP16	protein_coding	-2.22309	0.00354038	0.0280696		NPTX2	protein_coding	-3.82999	0.0329321	0.978046
CTC-542B22.2	lincRNA	1.53506	0.00355209	0.028143		TCF19	protein_coding	1.03727	0.0329194	0.978046
MT-ND3	protein_coding	1.17219	0.00362698	0.0286229		KRT14	protein_coding	3.02371	0.0328431	0.978046
TEX29	protein_coding	1.94609	0.00368115	0.0289839		BATF	protein_coding	-4.02601	0.0334052	0.980753
MESP1	protein_coding	1.51287	0.00368239	0.0289839		AC145343.2	lincRNA	-2.38365	0.0333905	0.980753
RP4-621B10.8	lincRNA	2.0981	0.00372564	0.0291839		LINC00365	lincRNA	-2.28682	0.0341872	0.980753
PCDHB12	protein_coding	1.47924	0.00374248	0.0292776		CPB1	protein_coding	-2.0673	0.0344622	0.980753
MYLIP	protein_coding	1.16879	0.00374885	0.0293092		STMN2	protein_coding	-1.73724	0.0341081	0.980753
SAMD9L	protein_coding	-1.01892	0.00375607	0.0293339		WISP2	protein_coding	-1.62184	0.0338641	0.980753
RP11-266K4.14	lincRNA	1.15056	0.00383105	0.0298149		DKK2	protein_coding	-1.42189	0.0342305	0.980753
SEMA7A	protein_coding	-1.73801	0.00384387	0.0298759		NMNAT3	protein_coding	-1.39983	0.0335224	0.980753
RP11-294J22.6	antisense	5.12816	0.00386775	0.0300226		DCN	protein_coding	-1.16264	0.0342165	0.980753
RP5-1180D12.1	TEC	-1.24189	0.00387692	0.0300808		FAM72D	protein_coding	1.05204	0.0336868	0.980753
SORD2P	transcribed_unprocessed_pseudogene	-1.10384	0.00391042	0.0303016		RP11-490G2.2	lincRNA	1.08285	0.0339204	0.980753
ZNF702P	transcribed_processed_pseudogene	-1.64301	0.00401775	0.0309467		BLM	protein_coding	1.28041	0.0345127	0.980753
PCBP1-AS1	processed_transcript	1.43349	0.00410923	0.0315298		RAD54L	protein_coding	1.47904	0.0332657	0.980753
RABL6	protein_coding	-3.16949	0.00414058	0.0316758		FAM131C	protein_coding	1.47916	0.0341334	0.980753
RP11-488C13.1	processed_pseudogene	1.73126	0.0041942	0.0319652		SC22CB-1E7.1	processed_pseudogene	1.52307	0.0336866	0.980753
GSTM3	protein_coding	1.00629	0.00422881	0.032078		HS6ST3	protein_coding	1.53336	0.0340611	0.980753
HPDL	protein_coding	-1.32594	0.00423644	0.0321088		NUF2	protein_coding	1.57823	0.0341892	0.980753
PAX9	protein_coding	-2.62412	0.00423974	0.0321203		FRG1JP	unprocessed_pseudogene	1.57961	0.0342545	0.980753
RP11-490H24.5	processed_pseudogene	-1.13133	0.00429959	0.0323828		GTSE1	protein_coding	1.63227	0.0333826	0.980753
HAS2	protein_coding	-1.10056	0.0044179	0.033149		KIFC1	protein_coding	1.67809	0.0344451	0.980753
HOXC10	protein_coding	4.80551	0.00443912	0.0332943		EGF	protein_coding	1.69583	0.033939	0.980753
SERPINE1	protein_coding	-1.39401	0.00444729	0.0333278		FAM46C	protein_coding	1.70595	0.0344352	0.980753
SPP1	protein_coding	-2.87798	0.00448943	0.0336009		TGFB2	protein_coding	1.72989	0.0344571	0.980753
PRKCZ	protein_coding	-1.53521	0.00448992	0.0336009		PPP2R2C	protein_coding	1.83737	0.0337561	0.980753
GSTO2	protein_coding	-1.59227	0.0044912	0.0336009		PLCB2	protein_coding	1.90809	0.0332575	0.980753
DPYS	protein_coding	1.50395	0.00452262	0.0337581		CLCNKA	protein_coding	1.92097	0.0331502	0.980753
AMY2B	protein_coding	1.05414	0.00452535	0.0337581		GOLGA6L3	unprocessed_pseudogene	2.00502	0.034003	0.980753
PTPN22	protein_coding	-1.66027	0.00452956	0.033759		RP11-161M6.2	lincRNA	1.49784	0.0346468	0.98252
RP11-1017G21.6	lincRNA	1.39246	0.00456441	0.0339932		PGF	protein_coding	-1.4393	0.0347299	0.982949
NPM2	protein_coding	1.97313	0.00456741	0.0340014		GSTA1	protein_coding	3.57901	0.0347161	0.982949
BTBD11	protein_coding	-1.97137	0.00460719	0.0341985		TATDN1P1	processed_pseudogene	-2.30891	0.0348849	0.983482
SEL1L3	protein_coding	-1.12006	0.00462079	0.034259		PDGFRL	protein_coding	-1.49657	0.0348466	0.983482
LMOD3	protein_coding	2.39661	0.00462296	0.034259		SMAD6	protein_coding	1.04174	0.0348544	0.983482
GPR158	protein_coding	-3.37294	0.00463236	0.0342992		CENPK	protein_coding	1.15375	0.0350237	0.985577
RP11-468E2.2	protein_coding	1.19578	0.00463424	0.0342992		GPR3	protein_coding	1.21629	0.0350615	0.985577
CAMK2A	protein_coding	-1.58229	0.0046485	0.034341		MDFI	protein_coding	-3.24942	0.0351465	0.986048
CD24	protein_coding	-2.11897	0.00464929	0.034341		DLX2	protein_coding	2.07388	0.0351383	0.986048
PCDHGB1	protein_coding	-1.95533	0.00466545	0.0344321		CTD-2587H24.5	antisense	1.4264	0.0352975	0.988364
LINC00619	lincRNA	2.0491	0.00469311	0.034549		GIPR	protein_coding	1.21105	0.0355624	0.990549
RP11-49C9.2	processed_pseudogene	1.35101	0.00474645	0.0348583		KIF15	protein_coding	1.33602	0.035522	0.990549
RP11-20J15.3	lincRNA	1.65364	0.00475892	0.0349356		CDCA8	protein_coding	1.57454	0.0354473	0.990549
CTB-113P19.5	lincRNA	1.54305	0.00479635	0.0351387		LINC00869	lincRNA	-1.40614	0.0359518	0.994566
CTD-3162L10.1	lincRNA	1.11832	0.0048366	0.0353329		IGFBP1	protein_coding	2.62362	0.0360027	0.994617
IFI30	protein_coding	-1.56836	0.00488864	0.0356119		LINC01260	antisense	-1.64495	0.0362624	0.999541
RP11-50E11.2	processed_pseudogene	-2.41786	0.00490272	0.0357		CCDC68	protein_coding	1.27436	0.036239	0.999541
PCDHB10	protein_coding	1.17607	0.00499075	0.0361902		RP11-1060J15.4	antisense	-7.52206	0.0381264	0.999712
IGFBP7	protein_coding	1.51664	0.00499476	0.0361902		RP5-981L23.2	processed_pseudogene	-4.0629	0.0404331	0.999712
NTSR1	protein_coding	-3.54907	0.0050326	0.0363807		RP11-92C4.6	antisense	-3.78122	0.0422481	0.999712
RP11-248J18.3	sense_intronic	1.25756	0.00505044	0.0364704		RP11-371A19.2	antisense	-3.7246	0.0436526	0.999712
LDLRAD2	protein_coding	1.09706	0.00505251	0.0364704		AC003005.4	protein_coding	-3.7166	0.0455964	0.999712
MINCR	antisense	1.09295	0.00505732	0.0364704		RP11-15A1.2	antisense	-3.71008	0.0487538	0.999712
RP1-101A2.1	sense_intronic	1.07393	0.00506075	0.0364704		NAT2	protein_coding	-3.53935	0.0455511	0.999712
IL1RN	protein_coding	-1.98167	0.00507237	0.0365214		C19orf45	protein_coding	-3.44631	0.0427054	0.999712
STAT4	protein_coding	-1.29039	0.00509027	0.0366326		SFRP4	protein_coding	-3.36584	0.0408297	0.999712
SCAMP5	protein_coding	-1.8254	0.00511539	0.0367598		FCRL6	protein_coding	-3.31774	0.0420537	0.999712
GSG1	protein_coding	-1.49708	0.00511568	0.0367598		KCNH5	protein_coding	-3.25966	0.036616	0.999712
CTD-3025N20.3	lincRNA	1.53029	0.00514864	0.0369523		RP11-991C1.1	lincRNA	-3.07697	0.0490074	0.999712
FRMD5	protein_coding	-1.47586	0.00521665	0.0373065		RP11-343B5.1	processed_pseudogene	-3.0644	0.036653	0.999712
RP11-932O9.9	lincRNA	1.98765	0.00523122	0.0373855		MIAT_exon5_3	misc_RNA	-3.02854	0.0384915	0.999712
ROR2	protein_coding	1.10759	0.00523883	0.0373908		RP11-365O16.6	antisense	-2.9579	0.0479259	0.999712
RP11-6I2.3	lincRNA	1.60207	0.00529497	0.037629		KCNK9	protein_coding	-2.83653	0.0499821	0.999712
LINC01301	lincRNA	-1.34575	0.0052952	0.037629		UNC93B3	unprocessed_pseudogene	-2.77888	0.0483236	0.999712
AIM1	protein_coding	-1.49635	0.0052988	0.0376318		AL022341.3	antisense	-2.75323	0.049563	0.999712
FGF14	protein_coding	1.09182	0.00534637	0.0378133		CTAGE8	protein_coding	-2.7168	0.0495868	0.999712
MT1A	protein_coding	-1.88245	0.00535303	0.0378456		RP11-147L13.14	lincRNA	-2.64754	0.0423994	0.999712
DNALI1	protein_coding	1.34876	0.00536134	0.0378746		RP11-350J20.5	antisense	-2.63588	0.0364704	0.999712
RP5-1050D4.5	antisense	-1.29681	0.00536408	0.037879		LINC01121	processed_transcript	-2.60622	0.0481702	0.999712
LHX8	protein_coding	-3.59529	0.00540084	0.0380789		RP11-95P13.1	lincRNA	-2.47648	0.0431797	0.999712
CD7	protein_coding	1.86475	0.00541871	0.038175		POU2F3	protein_coding	-2.39511	0.0408981	0.999712
LUZP6	protein_coding	2.20629	0.00545948	0.0384171		RP5-860F19.8	protein_coding	-2.37469	0.0465791	0.999712
CLDN7	protein_coding	-1.17471	0.00547006	0.0384695		KRTDAP	protein_coding	-2.31628	0.0393823	0.999712
RP11-140I16.3	lincRNA	2.05312	0.00556452	0.0390036		AC018647.3	lincRNA	-2.22137	0.0465785	0.999712
SHANK1	protein_coding	-2.15507	0.0056093	0.0392411		AC009312.1	antisense	-2.11803	0.0387015	0.999712
MT1L	unitary_pseudogene	-1.46168	0.00561189	0.039244		PAX9	protein_coding	-2.09541	0.043127	0.999712
SMTNL2	protein_coding	5.54199	0.0056153	0.0392526		RP11-243M5.1	lincRNA	-2.08107	0.0446745	0.999712
MECOM	protein_coding	-1.9271	0.00562434	0.03927		SHISA9	protein_coding	-2.06135	0.0412043	0.999712
DNER	protein_coding	-2.6124	0.00568769	0.0395741		AC102953.4	antisense	-2.00704	0.0488713	0.999712
RAB43P1	processed_pseudogene	-1.27335	0.00577661	0.040038		MMP27	protein_coding	-1.94296	0.0488259	0.999712
MYRIP	protein_coding	-2.21452	0.00580439	0.0401995		PTGDR	protein_coding	-1.89515	0.0374035	0.999712
CXCL12	protein_coding	1.05905	0.00590011	0.0406923		GEMIN8P4	processed_pseudogene	-1.87307	0.040279	0.999712
SAXO2	protein_coding	1.57726	0.00592073	0.0407855		LINC01140	lincRNA	-1.8696	0.0483686	0.999712
LOXL3	protein_coding	-1.90752	0.00594702	0.0409509		SLCO4C1	protein_coding	-1.84472	0.0478288	0.999712
BCL11A	protein_coding	2.07033	0.00597274	0.0410495		LINC00605	lincRNA	-1.80865	0.0371613	0.999712
ITGB3	protein_coding	-1.71254	0.00604866	0.0414217		UBE2L5P	processed_pseudogene	-1.78052	0.0416266	0.999712
HMSD	protein_coding	-2.25022	0.00605488	0.0414375		TRPV2	protein_coding	-1.75685	0.0472078	0.999712
CH507-24F1.1	lincRNA	1.26262	0.00617549	0.0420733		ASPA	protein_coding	-1.74755	0.041026	0.999712
RP11-981P6.1	antisense	1.19065	0.00619424	0.0421531		MYH15	protein_coding	-1.74473	0.0384196	0.999712
CNKSR1	protein_coding	1.78428	0.00622954	0.0423095		FAM83H-AS1	lincRNA	-1.7095	0.0475297	0.999712
RP11-162A12.4	lincRNA	1.20129	0.00623291	0.0423095		DOCK8	protein_coding	-1.70423	0.0495358	0.999712
RP11-423H2.3	antisense	-2.34008	0.00626214	0.0424387		ESR1	protein_coding	-1.69553	0.0421684	0.999712
RP11-205M5.3	TEC	2.64818	0.00626693	0.0424551		SULT2B1	protein_coding	-1.62675	0.0435388	0.999712
RHOQP3	processed_pseudogene	-1.45168	0.0062765	0.042488		RPL5P23	processed_pseudogene	-1.48996	0.0380507	0.999712
PCDHGA4	protein_coding	-1.44012	0.00628248	0.0425125		SCGB2B2	protein_coding	-1.43425	0.0424799	0.999712
RP11-456K23.1	lincRNA	1.17305	0.00631183	0.0426629		ZBED6CL	protein_coding	-1.39806	0.0456828	0.999712
MYOZ3	protein_coding	-1.26597	0.00633914	0.0428154		VCAM1	protein_coding	-1.33344	0.049445	0.999712
KCNMA1	protein_coding	-1.40151	0.00635991	0.0429234		bP-21264C1.2	lincRNA	-1.28682	0.0465294	0.999712
RP11-358L22.3	sense_intronic	1.26405	0.00642393	0.0432256		RP11-452L6.1	lincRNA	-1.25653	0.0409051	0.999712
GNAZ	protein_coding	2.19784	0.0065083	0.0436141		AL162151.3	processed_pseudogene	-1.25129	0.0381914	0.999712
NDUFA4L2	protein_coding	1.1233	0.00651919	0.0436545		RP11-111F5.2	processed_pseudogene	-1.23754	0.0480473	0.999712
RASL11A	protein_coding	1.18553	0.00652884	0.0437029		FNDC1	protein_coding	-1.23011	0.0487221	0.999712
C12orf56	protein_coding	-1.76489	0.00656407	0.0438634		CD163	protein_coding	-1.18368	0.0381631	0.999712
CPVL	protein_coding	-3.06839	0.00656746	0.0438635		ISM1	protein_coding	-1.14398	0.0484137	0.999712
AC093616.4	unprocessed_pseudogene	-1.16618	0.00661166	0.0441093		PCSK5	protein_coding	-1.12602	0.0384593	0.999712
RP11-1280N14.3	unprocessed_pseudogene	1.12515	0.00661407	0.0441093		FCHO1	protein_coding	-1.12589	0.0494213	0.999712
ST8SIA5	protein_coding	-2.19602	0.00665871	0.0443249		LGALS9	protein_coding	-1.11814	0.0379661	0.999712
UCHL1	protein_coding	-1.46164	0.00669726	0.0444992		LDB3	protein_coding	-1.11565	0.0474058	0.999712
RP11-61L19.2	lincRNA	2.8315	0.00670906	0.0445447		IFITM1	protein_coding	-1.09878	0.0368122	0.999712
AP000349.2	protein_coding	2.14367	0.00671775	0.0445757		GNL3LP1	processed_pseudogene	-1.08137	0.0387367	0.999712
CILP2	protein_coding	2.79212	0.00671869	0.0445757		BCL11A	protein_coding	-1.07545	0.0404632	0.999712
NECAB2	protein_coding	1.95839	0.00678489	0.0448358		HYAL1	protein_coding	-1.04392	0.0449931	0.999712
NTM	protein_coding	-1.65094	0.00679496	0.0448831		AC108938.5	protein_coding	-1.01839	0.041634	0.999712
TNFRSF10A	protein_coding	-1.09175	0.00680316	0.0449208		ARHGAP28	protein_coding	-1.01413	0.0371168	0.999712
RP11-1100L3.8	lincRNA	2.64306	0.00684217	0.0451122		RP11-34P13.13	processed_transcript	1.004	0.0476211	0.999712
RP11-25K19.1	antisense	1.11813	0.00696362	0.045662		CCNF	protein_coding	1.0073	0.0468583	0.999712
AC005618.8	antisense	-2.77491	0.00697593	0.045726		MCM5	protein_coding	1.0174	0.0386773	0.999712
ENTPD1	protein_coding	1.10274	0.00700695	0.0458625		ARHGAP11A	protein_coding	1.01807	0.0381231	0.999712
AL513523.2	protein_coding	4.34309	0.00701815	0.0458857		PSRC1	protein_coding	1.01906	0.0418355	0.999712
AC113188.2	TEC	2.53565	0.00706554	0.0461286		HELLS	protein_coding	1.01975	0.0435832	0.999712
FGR	protein_coding	1.23474	0.00711322	0.0463282		TIPARP	protein_coding	1.05095	0.0433601	0.999712
RP5-1074L1.4	antisense	1.32493	0.00711415	0.0463282		GINS4	protein_coding	1.0788	0.0420983	0.999712
HMGA2	protein_coding	-1.01356	0.00714396	0.0464719		KIF20B	protein_coding	1.09684	0.0499744	0.999712
RARRES3	protein_coding	1.08781	0.00718527	0.0466563		MYL9	protein_coding	1.1119	0.0472331	0.999712
RP11-424C20.2	processed_pseudogene	-1.56295	0.00719426	0.0466978		RP11-214O1.2	lincRNA	1.11765	0.0421535	0.999712
NOTCH3	protein_coding	-1.63823	0.00719894	0.0467113		RACGAP1	protein_coding	1.13454	0.039221	0.999712
SLC9A7P1	transcribed_processed_pseudogene	-1.762	0.00726606	0.0470112		RELT	protein_coding	1.14484	0.0433333	0.999712
SMOC2	protein_coding	4.20554	0.0072871	0.0471135		C16orf59	protein_coding	1.14778	0.0395276	0.999712
KCNQ5	protein_coding	-1.97669	0.00729779	0.0471656		C1QTNF2	protein_coding	1.17471	0.0369063	0.999712
AKR7L	polymorphic_pseudogene	1.07694	0.00732193	0.0472877		SYNM	protein_coding	1.17982	0.0419408	0.999712
STK26	protein_coding	-1.01549	0.00739619	0.0476476		ZWINT	protein_coding	1.18979	0.0389983	0.999712
LINC01004	antisense	1.45324	0.00740482	0.0476861		ACAD11	protein_coding	1.19076	0.0496288	0.999712
TGFB2	protein_coding	2.12496	0.00743061	0.0477667		ESPL1	protein_coding	1.2329	0.0454443	0.999712
RP11-307E17.8	lincRNA	-2.22161	0.00752348	0.0482259		HBEGF	protein_coding	1.23584	0.0451663	0.999712
HAS2-AS1	antisense	-1.16344	0.00753939	0.0483107		ANGPTL6	protein_coding	1.23619	0.0498473	0.999712
AC110615.1	protein_coding	9.41401	0.00754292	0.048316		TACC3	protein_coding	1.27036	0.0367259	0.999712
SKOR1	protein_coding	1.10265	0.00754568	0.0483165		CTD-3162L10.1	lincRNA	1.27314	0.0390555	0.999712
SC22CB-1E7.1	processed_pseudogene	1.78211	0.00755653	0.0483516		TRIP13	protein_coding	1.30842	0.0441971	0.999712
PDGFD	protein_coding	1.31749	0.00757321	0.0484411		CSPG4	protein_coding	1.3135	0.0382748	0.999712
DPT	protein_coding	1.49116	0.00764614	0.0487861		DTL	protein_coding	1.32337	0.0459832	0.999712
MOB3B	protein_coding	2.12659	0.00768363	0.0489357		CH507-254M2.1	lincRNA	1.32699	0.0462587	0.999712
RP1-79C4.4	lincRNA	1.02652	0.00769225	0.0489589		RP11-326C3.11	antisense	1.32982	0.0415029	0.999712
PCDHB18P	transcribed_unprocessed_pseudogene	1.35982	0.00779891	0.0494105		CDK1	protein_coding	1.33218	0.037214	0.999712
RP11-334J6.7	antisense	4.27135	0.00789955	0.04989		MYLK	protein_coding	1.33582	0.0428928	0.999712
NEFL	protein_coding	-2.37694	0.00792572	0.0499574		CCNB1	protein_coding	1.33612	0.0413987	0.999712
LINC01204	lincRNA	-1.46721	0.00793156	0.0499694		PRC1	protein_coding	1.34143	0.0399584	0.999712
SLC6A15	protein_coding	-1.24103	0.0079617	0.0500735		SNRPGP15	processed_pseudogene	1.3515	0.0436721	0.999712
RP11-68I18.10	sense_overlapping	1.12429	0.00813492	0.0508765		ATOH8	protein_coding	1.38514	0.0456747	0.999712
RP11-254F7.3	antisense	2.67633	0.00824887	0.0514282		CELSR2	protein_coding	1.39043	0.0422847	0.999712
VWA7	protein_coding	-1.84357	0.0083228	0.0517215		GACAT2	antisense	1.39071	0.0459934	0.999712
MIAT	lincRNA	-1.99433	0.00836296	0.0519083		FAM212B	protein_coding	1.39094	0.0449509	0.999712
AC006011.4	processed_pseudogene	1.54546	0.00836337	0.0519083		FRMD3	protein_coding	1.39496	0.0377713	0.999712
ITGB4	protein_coding	1.85209	0.00841486	0.05212		SERPINB2	protein_coding	1.41194	0.041236	0.999712
DISC1	protein_coding	-1.19214	0.00843414	0.0521855		BUB1B	protein_coding	1.43581	0.0497921	0.999712
OMD	protein_coding	1.23563	0.00845522	0.05228		MARCH4	protein_coding	1.43628	0.0383146	0.999712
ITGB2	protein_coding	2.09376	0.0085295	0.0525947		POLQ	protein_coding	1.44833	0.0435077	0.999712
TBX6	protein_coding	1.19475	0.00865846	0.0532257		CITED4	protein_coding	1.44871	0.049929	0.999712
MLXIPL	protein_coding	3.1707	0.00867333	0.0532807		SAXO2	protein_coding	1.4736	0.0379129	0.999712
CD109	protein_coding	-1.1097	0.00869755	0.053393		AC002066.1	antisense	1.47833	0.0494473	0.999712
PSG10P	transcribed_unprocessed_pseudogene	3.14074	0.00874583	0.0536435		FAM72C	protein_coding	1.48305	0.0369546	0.999712
FSBP	protein_coding	-1.52502	0.0087528	0.053659		RP11-131L12.4	lincRNA	1.48387	0.0467552	0.999712
ABC7-42404400C24.1	protein_coding	-1.96435	0.00878585	0.0538433		AC005540.3	antisense	1.49909	0.0470346	0.999712
HIST2H4B	protein_coding	1.03555	0.00880463	0.05394		ENPP1	protein_coding	1.50252	0.041568	0.999712
SAPCD1	protein_coding	1.12892	0.00881709	0.0539795		SPC25	protein_coding	1.50322	0.0437978	0.999712
XPOTP1	processed_pseudogene	-1.54776	0.00886594	0.0542233		CENPM	protein_coding	1.50796	0.0441133	0.999712
SERTAD4	protein_coding	1.18773	0.00890763	0.0543858		AURKB	protein_coding	1.51257	0.0426002	0.999712
CERS6-AS1	processed_transcript	1.73442	0.00902885	0.0549395		HMMR	protein_coding	1.51995	0.0439316	0.999712
CCND1	protein_coding	-1.06119	0.00907181	0.0550406		BUB1	protein_coding	1.53687	0.0448404	0.999712
C3orf35	lincRNA	1.47696	0.00909641	0.0551269		CENPA	protein_coding	1.53919	0.0367109	0.999712
EBF4	protein_coding	1.91111	0.00916215	0.0554359		PBK	protein_coding	1.54308	0.0390739	0.999712
AC006116.27	transcribed_processed_pseudogene	-1.27424	0.00919276	0.0555051		DBNDD1	protein_coding	1.54736	0.0475453	0.999712
PLS1	protein_coding	-1.28284	0.00926666	0.0558016		SKA3	protein_coding	1.55396	0.042498	0.999712
FRMD4A	protein_coding	-1.2473	0.00929366	0.0559454		CEP55	protein_coding	1.5648	0.0381469	0.999712
RGAG1	protein_coding	-1.75979	0.00946111	0.0567257		MKI67	protein_coding	1.56744	0.0378734	0.999712
GS1-259H13.2	lincRNA	1.03948	0.00948234	0.0568151		GDF1	protein_coding	1.58575	0.040879	0.999712
QRFP	protein_coding	1.4718	0.00949507	0.0568346		KIF14	protein_coding	1.60443	0.0377103	0.999712
MAFB	protein_coding	1.22446	0.00953271	0.057003		RGS4	protein_coding	1.60447	0.0445778	0.999712
TWF1P1	processed_pseudogene	-1.12568	0.00962972	0.0574304		KIF18B	protein_coding	1.62336	0.0385729	0.999712
RP11-617F23.1	antisense	1.19787	0.00963772	0.0574401		SUSD5	protein_coding	1.71616	0.0443022	0.999712
HAPLN3	protein_coding	1.43543	0.00967049	0.0575972		PLCB4	protein_coding	1.77811	0.0478089	0.999712
SH2D5	protein_coding	-1.34548	0.00977141	0.0580721		FBXL16	protein_coding	1.77817	0.0482945	0.999712
ZFP36	protein_coding	1.03154	0.00982692	0.0583358		FOXF1	protein_coding	1.77856	0.0445276	0.999712
IGFBP6	protein_coding	-1.40168	0.00985698	0.0584564		FOLR3	protein_coding	1.79049	0.0375621	0.999712
SHROOM4	protein_coding	-1.03315	0.00987344	0.0585154		HAPLN1	protein_coding	1.81995	0.0459881	0.999712
PHACTR3	protein_coding	2.30792	0.00988081	0.0585394		RP5-821D11.7	antisense	1.91149	0.0495234	0.999712
PDZD2	protein_coding	1.16801	0.00992866	0.0587178		CPNE7	protein_coding	1.93144	0.0485654	0.999712
AC005786.7	antisense	5.38758	0.00994619	0.0587693		KCNN4	protein_coding	1.93472	0.0434911	0.999712
ANKRD33	protein_coding	-2.45735	0.0100331	0.0591115		AC009238.7	processed_pseudogene	2.02153	0.0410586	0.999712
CTD-3203P2.3	antisense	-1.45804	0.0100509	0.0591966		AC009237.17	processed_pseudogene	2.02153	0.0410586	0.999712
RASSF7	protein_coding	1.11125	0.0100786	0.0592629		GRM4	protein_coding	2.25128	0.0433576	0.999712
MKI67	protein_coding	-1.24313	0.010131	0.0594521		NPTX1	protein_coding	2.27121	0.0473727	0.999712
EVI2A	protein_coding	1.87632	0.0101696	0.0595643		RTN1	protein_coding	2.35914	0.0494757	0.999712
SYNE4	protein_coding	1.33995	0.01023	0.0597817		SFN	protein_coding	2.3882	0.0482343	0.999712
PPP1R14C	protein_coding	2.55303	0.0102621	0.0599501		EREG	protein_coding	2.49092	0.0434617	0.999712
CCDC144B	transcribed_unprocessed_pseudogene	-2.171	0.0102722	0.0599701		COL26A1	protein_coding	2.49918	0.0497243	0.999712
CASC5	protein_coding	-1.30015	0.0103126	0.0601085		ANKRD1	protein_coding	2.56577	0.0430027	0.999712
TCP10L	protein_coding	1.49302	0.0103837	0.060464		SLC16A6	protein_coding	2.67554	0.0493969	0.999712
CDKL2	protein_coding	-1.76659	0.0103978	0.0605072		RP11-114H23.1	lincRNA	3.12753	0.0485871	0.999712
YPEL1	protein_coding	1.20493	0.0104096	0.0605558		RP11-714G18.1	antisense	3.1586	0.0414687	0.999712
IRF6	protein_coding	-2.40914	0.0104765	0.0608267		SNORA70	snoRNA	3.2481	0.0479327	0.999712
ISG20	protein_coding	1.12636	0.0104866	0.0608267		CTB-180A7.6	sense_overlapping	3.31373	0.0484838	0.999712
RP11-977G19.5	sense_overlapping	1.34638	0.0106334	0.0614984		RP11-432J22.2	antisense	3.39952	0.047927	0.999712
RP11-324O2.3	antisense	1.51126	0.0110268	0.0632869		KCNF1	protein_coding	4.30373	0.0480351	0.999712
RP11-22N19.2	antisense	2.43136	0.0111653	0.0639391		SEMA5B	protein_coding	4.57695	0.0394497	0.999712
RP11-571L19.8	lincRNA	1.10266	0.0111786	0.0639952		RP11-439M15.1	unprocessed_pseudogene	4.59993	0.03704	0.999712
RP11-244F12.2	antisense	3.08206	0.011216	0.0641101		LINC00165	lincRNA	4.60989	0.0442109	0.999712
C10orf107	protein_coding	1.4381	0.011274	0.0643775		MYT1L	protein_coding	7.11687	0.04983	0.999712
FBLN7	protein_coding	1.26625	0.0112955	0.0644498		CNTNAP3P2	unprocessed_pseudogene	7.39815	0.038129	0.999712
RP11-1228E12.1	lincRNA	1.64254	0.0112974	0.0644498
RP11-6O2.3	antisense	1.2188	0.011547	0.0654878
LRFN1	protein_coding	1.92562	0.0115485	0.0654878
AQP1	protein_coding	3.61601	0.0115911	0.0656988
ASPN	protein_coding	-1.68637	0.0116012	0.0657245
TRPA1	protein_coding	-1.71678	0.0116161	0.0657671
RP11-236B18.2	lincRNA	1.92821	0.0116224	0.065782
AC008079.10	antisense	1.08936	0.0116363	0.0658401
AC005154.7	transcribed_processed_pseudogene	1.06053	0.0116658	0.065952
CH507-513H4.6	lincRNA	1.63664	0.0116713	0.065952
CH507-513H4.4	lincRNA	1.63664	0.0116713	0.065952
CH507-513H4.3	lincRNA	1.63664	0.0116713	0.065952
B3GALT5-AS1	antisense	-1.83327	0.0116745	0.065952
RP11-307C18.1	antisense	1.07213	0.0116934	0.0659975
AC007383.4	antisense	-7.29516	0.0116997	0.0660119
ST6GAL1	protein_coding	-1.10886	0.0117189	0.0660586
COL11A1	protein_coding	-2.74831	0.0117618	0.0662584
AC092614.2	lincRNA	-1.14852	0.0117701	0.0662849
ABCB5	protein_coding	-2.92044	0.0118051	0.0664235
LINC01315	lincRNA	2.12583	0.0118169	0.0664235
ENAM	protein_coding	-1.98863	0.0118815	0.0666202
LINC00310	lincRNA	1.34572	0.0121326	0.0676696
FOXO6	protein_coding	3.5152	0.0122961	0.0682643
CTB-179K24.3	antisense	1.42159	0.0123052	0.0682713
LINC01359	processed_transcript	1.25769	0.012389	0.068568
WISP3	protein_coding	1.10018	0.012431	0.068733
MCHR1	protein_coding	-2.42943	0.0124452	0.0687522
RP11-248J18.2	sense_intronic	1.07387	0.0124617	0.0687914
RP11-473I1.9	3prime_overlapping_ncrna	4.02483	0.0125047	0.0689348
DCC	protein_coding	-3.53906	0.0125132	0.0689447
SPON2	protein_coding	-1.06751	0.0125145	0.0689447
IFITM1	protein_coding	1.2115	0.0125797	0.0691771
RP11-102G14.1	antisense	1.43801	0.0125952	0.0692195
AP000476.1	lincRNA	-2.95242	0.0126175	0.069291
AP000473.8	lincRNA	1.52477	0.0126851	0.0695228
RP1-257A7.4	antisense	1.04968	0.0127574	0.0698764
ZNF556	protein_coding	4.06383	0.0128364	0.0702233
PPP4R4	protein_coding	2.07965	0.0128555	0.070281
CAV1	protein_coding	-1.0572	0.012905	0.0704556
CH507-254M2.2	lincRNA	1.54745	0.0129075	0.0704556
RGPD1	protein_coding	2.45589	0.0129416	0.0705631
AC137932.4	antisense	1.05069	0.0129757	0.0706576
ATP8A2	protein_coding	-2.17341	0.0130169	0.0707759
CCL2	protein_coding	1.16467	0.01302	0.0707759
MYOC	protein_coding	3.04535	0.0130976	0.0710051
SMCO3	protein_coding	-2.23896	0.0131627	0.0712287
RP11-819C21.1	lincRNA	1.12476	0.0132848	0.0716525
TDRD6	protein_coding	1.12514	0.0132909	0.071664
LINC00622	sense_overlapping	1.79657	0.0133654	0.0718717
PAG1	protein_coding	-1.03475	0.0133873	0.071968
AC017104.6	processed_transcript	1.00748	0.0134016	0.0720085
CRACR2A	protein_coding	-1.07158	0.0134192	0.0720537
SERBP1P5	processed_pseudogene	-1.31649	0.0134247	0.0720617
CHMP1B2P	unitary_pseudogene	3.83416	0.0134398	0.0721212
AC005943.2	protein_coding	-3.65012	0.0134467	0.0721368
LINC01341	processed_transcript	1.31706	0.0134617	0.0721959
KB-208E9.1	lincRNA	1.5402	0.0135535	0.0725058
ABALON	antisense	-1.08797	0.0135883	0.0726367
RP11-493E12.3	processed_transcript	1.37505	0.0136615	0.0729625
SLC4A4	protein_coding	-1.37794	0.0138575	0.0738344
VCAN-AS1	antisense	8.06479	0.0138726	0.073888
RP11-299L17.3	lincRNA	1.80937	0.0140165	0.0743775
CHODL	protein_coding	-2.53972	0.0140173	0.0743775
MC4R	protein_coding	-2.79366	0.0141251	0.0748592
CECR1	protein_coding	-1.59054	0.0141362	0.0748592
TMC3-AS1	antisense	-1.02882	0.0141711	0.0749942
ACAD11	protein_coding	1.36418	0.0141903	0.0750578
IGSF10	protein_coding	1.52641	0.0142067	0.0751116
CD36	protein_coding	-2.07062	0.0142944	0.0754252
CEP170P1	transcribed_unprocessed_pseudogene	-1.65202	0.0143244	0.0755168
RPPH1	ribozyme	1.39795	0.0146166	0.076653
RP11-864G5.3	antisense	-1.40026	0.0148065	0.0773559
FGF16	protein_coding	2.99519	0.014819	0.0773984
CYP2D6	protein_coding	1.08523	0.0149004	0.0776208
INHBA	protein_coding	-1.22752	0.0149358	0.0777437
RP11-455O6.8	antisense	4.57763	0.0149588	0.0777861
KCNMB4	protein_coding	-1.18727	0.0149736	0.0778221
RP11-2E11.9	antisense	1.23909	0.015011	0.0779041
SIX2	protein_coding	2.51407	0.0150987	0.0782238
KLHL30	protein_coding	2.30002	0.0151204	0.0783087
RP11-745O10.4	protein_coding	1.66039	0.0151238	0.0783087
SDK1	protein_coding	-2.01406	0.0151343	0.0783307
SPESP1	protein_coding	2.2065	0.015217	0.0786101
LINC00324	lincRNA	1.28076	0.0152986	0.0789412
KRT19	protein_coding	-2.06954	0.0153344	0.0790578
RP11-231C18.3	protein_coding	-8.5694	0.0153491	0.079111
CH507-154B10.1	lincRNA	-1.31583	0.0154562	0.0794839
ZNF638-IT1	processed_transcript	1.05216	0.0154568	0.0794839
P2RY1	protein_coding	-1.21442	0.0154757	0.0795129
CNTN1	protein_coding	-2.93413	0.0155396	0.0797958
PROX1	protein_coding	1.47974	0.0155732	0.0798999
TGFBI	protein_coding	-1.03886	0.0156787	0.0802807
BLOC1S5-TXNDC5	protein_coding	-3.19934	0.0157662	0.0806371
CCL8	protein_coding	2.30128	0.015838	0.0809122
TAF7L	protein_coding	-1.3832	0.0158919	0.081106
POM121B	unprocessed_pseudogene	-1.87297	0.0159209	0.0811656
C1orf167	protein_coding	1.13621	0.0159282	0.0811656
TUBAP2	processed_pseudogene	-1.13111	0.0159468	0.0812145
CDH20	protein_coding	-2.36145	0.0159889	0.0813368
RP11-679B19.1	antisense	1.97143	0.0160051	0.0813677
RP11-260M2.1	antisense	1.25967	0.0160085	0.0813677
ASB9	protein_coding	-1.86199	0.0162249	0.0822585
HES1	protein_coding	1.83562	0.0162538	0.0823266
NNAT	protein_coding	1.71571	0.0162984	0.0824217
RP11-680G24.4	processed_pseudogene	1.44876	0.0167336	0.0841027
RP11-1166P10.1	transcribed_unprocessed_pseudogene	-1.06825	0.0167854	0.084308
PLIN1	protein_coding	1.38317	0.0168331	0.0844849
AC007283.5	3prime_overlapping_ncrna	1.8	0.016929	0.0848663
RP11-385F5.5	antisense	1.0428	0.0169914	0.0850893
SNHG23	lincRNA	-1.00171	0.0170718	0.0853976
RP5-884G6.2	antisense	1.26751	0.0171581	0.0856994
RP11-158I9.8	lincRNA	1.02285	0.0172288	0.0859407
KB-1742H10.3	TEC	1.49769	0.017246	0.0859515
DNAH5	protein_coding	-1.37524	0.0174554	0.0867129
FAM181B	protein_coding	1.75591	0.0174805	0.0867901
RP11-413H22.3	antisense	1.75448	0.0175507	0.0870185
KBTBD11	protein_coding	1.08199	0.017563	0.0870553
EGFL7	protein_coding	1.51185	0.0175716	0.0870743
SH3TC2	protein_coding	-1.52737	0.0176857	0.0874708
ADH1B	protein_coding	1.58751	0.0177502	0.0876936
TCEAL7	protein_coding	-1.38153	0.0177856	0.0878202
BCLAF1P2	processed_pseudogene	-1.11182	0.0178445	0.087966
KBTBD8	protein_coding	-1.2066	0.0178769	0.0879699
DSP	protein_coding	-1.58722	0.017901	0.0880149
RP11-97O12.5	TEC	1.10118	0.0179033	0.0880149
EPHA1	protein_coding	1.04106	0.0179794	0.0882924
LRRC17	protein_coding	-1.51263	0.0180193	0.0883953
PLPP2	protein_coding	2.13503	0.0180234	0.0883953
RPL5P23	processed_pseudogene	-2.01065	0.0180564	0.0884025
TGFA	protein_coding	-1.98982	0.0180617	0.0884025
AC006946.16	lincRNA	1.16607	0.0180965	0.0884569
BUB1	protein_coding	-1.15953	0.0184242	0.089379
RP11-879F14.2	lincRNA	-1.2567	0.0185401	0.0897476
FBXL16	protein_coding	-2.02981	0.0185844	0.0898596
LLNLF-173C4.1	transcribed_processed_pseudogene	2.19193	0.0185882	0.0898596
TRABD2A	protein_coding	-1.63507	0.0186135	0.0899096
MME	protein_coding	-1.00748	0.0188606	0.0908161
DLGAP5	protein_coding	-1.30693	0.0189864	0.0912941
CTD-2031P19.5	antisense	-2.18362	0.0190019	0.0913441
RP11-548B3.3	3prime_overlapping_ncrna	2.63213	0.019225	0.0922686
EGF	protein_coding	-1.2446	0.0192344	0.0922892
TNFSF18	protein_coding	2.64416	0.0192803	0.0924108
STYK1	protein_coding	-1.90283	0.0192891	0.0924282
RP11-161M6.2	lincRNA	1.58225	0.0193503	0.0926723
WNK4	protein_coding	-3.06768	0.0194329	0.0929198
MPZ	protein_coding	-1.33066	0.0195263	0.0933164
CEP55	protein_coding	-1.00945	0.0195318	0.0933178
B4GALNT4	protein_coding	2.39054	0.0195556	0.0933571
C15orf48	protein_coding	-1.78808	0.0195715	0.0933851
RP11-44N11.2	lincRNA	1.39387	0.0195788	0.0933935
RP11-589P10.5	lincRNA	1.10801	0.0195945	0.0934043
TVP23C-CDRT4	protein_coding	-1.74242	0.0196565	0.0935906
PEAR1	protein_coding	-2.62706	0.0196919	0.0936
RP11-474G23.2	antisense	-1.87221	0.0196949	0.0936
LINC00632	lincRNA	-1.05798	0.0199921	0.0945168
SRD5A2	protein_coding	6.57928	0.020016	0.0945767
GYG2	protein_coding	1.23993	0.0202099	0.0952633
ZMAT1	protein_coding	1.24021	0.0202143	0.0952633
CHRDL1	protein_coding	1.86715	0.0202454	0.0953352
RP11-1H8.5	TEC	2.44576	0.020279	0.0953934
RP11-529K1.3	protein_coding	-5.22018	0.0203386	0.0956487
PRL	protein_coding	2.76938	0.0203943	0.0957579
OR2A7	protein_coding	-2.00507	0.020402	0.0957579
ELMO1	protein_coding	-1.86226	0.0205624	0.0962235
RP11-88H9.2	lincRNA	1.84151	0.0205795	0.0962532
GNMT	protein_coding	1.5144	0.020691	0.0966244
RP11-585P4.5	antisense	1.55349	0.0207498	0.0967981
LDHAP3	processed_pseudogene	-1.69361	0.0207721	0.0968772
CHURC1-FNTB	protein_coding	-2.41553	0.020817	0.0970098
DEPDC1	protein_coding	-1.14846	0.0208221	0.0970098
INA	protein_coding	-2.00409	0.0209268	0.0973213
KLHL7-AS1	lincRNA	1.69488	0.0209442	0.0973519
WDR86	protein_coding	1.25765	0.0209995	0.0975081
PTK2B	protein_coding	-1.13333	0.0210112	0.0975121
OSBP2	protein_coding	-1.52021	0.0211405	0.0980361
CLVS1	protein_coding	1.18607	0.0213363	0.0986169
PAPL	protein_coding	-2.1576	0.0215029	0.0991293
STMN2	protein_coding	-1.68837	0.0215481	0.0992273
GCK	protein_coding	1.59594	0.0215494	0.0992273
LINC00547	lincRNA	-2.48132	0.0215817	0.0993397
ITPRIPL1	protein_coding	-1.0616	0.0216936	0.0995746
CTD-2588E21.1	lincRNA	1.38769	0.0217101	0.0995996
GJB2	protein_coding	2.27552	0.021758	0.0997328
MST1P2	unprocessed_pseudogene	1.08956	0.021785	0.0997906
RP1-266L20.9	sense_intronic	1.04871	0.0218337	0.0999626
LINC01176	lincRNA	1.4379	0.0218744	0.100042
CTC-510F12.7	antisense	1.42415	0.0219865	0.100331
F7	protein_coding	2.06531	0.0219949	0.100343
RP11-452N17.1	unprocessed_pseudogene	1.08666	0.0220251	0.100456
NANOS3	protein_coding	1.33353	0.0220472	0.100531
RPL17P50	processed_pseudogene	1.13213	0.0220561	0.100546
GTF2H2	protein_coding	1.19064	0.0221254	0.100752
WFDC3	protein_coding	1.31674	0.0223806	0.10146
RNF212	protein_coding	1.40246	0.0223886	0.101471
ITGA7	protein_coding	-1.06508	0.0225171	0.10195
MANEA-AS1	antisense	1.29887	0.0225231	0.101952
RP11-350N15.6	antisense	1.36719	0.0225555	0.102073
RP11-464F9.22	lincRNA	1.91523	0.0225926	0.102164
ENPEP	protein_coding	-1.85138	0.0227317	0.102612
RP11-106D4.2	sense_intronic	1.82065	0.022768	0.102699
RP1-34H18.1	lincRNA	-1.06876	0.0227993	0.102814
ADAMTS12	protein_coding	-1.13856	0.0229698	0.103375
TMEM133	protein_coding	1.15509	0.0229955	0.10344
PCSK6	protein_coding	-1.20724	0.0233558	0.104486
RP11-1060J15.9	antisense	1.16633	0.0235133	0.105007
NR4A1	protein_coding	1.66481	0.0235891	0.105268
RP11-87C12.2	protein_coding	1.60373	0.0237914	0.105954
ERICH6B	protein_coding	1.54819	0.02384	0.106124
CTD-2510F5.6	protein_coding	7.94291	0.0239394	0.106408
RP11-305L7.1	lincRNA	2.24392	0.023997	0.106559
IFITM2	protein_coding	1.19915	0.0241514	0.107034
LEF1	protein_coding	1.8587	0.0242992	0.107529
SNCG	protein_coding	-1.43261	0.0243195	0.107544
RP4-647C14.2	antisense	-2.11066	0.0243287	0.107554
SGCA	protein_coding	1.68052	0.0244222	0.107862
RPH3AL	protein_coding	1.33062	0.0245675	0.108185
PCDHA4	protein_coding	-2.56117	0.0245949	0.108279
NPNT	protein_coding	2.52367	0.0246861	0.108574
RBM38	protein_coding	1.03147	0.0247442	0.108784
RP11-21C4.1	antisense	2.10818	0.0247908	0.108955
CKAP2L	protein_coding	-1.1439	0.024871	0.1092
KCNK15-AS1	antisense	1.23648	0.0249538	0.109484
ASPM	protein_coding	-1.20529	0.0251834	0.110169
GPR27	protein_coding	2.06117	0.0252769	0.110471
PKP3	protein_coding	-1.49354	0.025354	0.110754
ARF4-AS1	antisense	1.35187	0.0255047	0.111277
FAM46C	protein_coding	2.2821	0.0255414	0.11133
CPM	protein_coding	1.76452	0.0255583	0.111376
CCDC39	protein_coding	1.14323	0.0256072	0.111562
LAMB3	protein_coding	-1.46322	0.0256675	0.111701
PAPSS2	protein_coding	-1.13922	0.0256763	0.111701
RP11-457M11.5	lincRNA	1.03716	0.0257367	0.111909
TXLNB	protein_coding	2.15517	0.0259191	0.112431
THEMIS	protein_coding	-2.44495	0.0259345	0.11247
AC108938.5	protein_coding	-3.32894	0.0259471	0.112493
RP11-373D23.3	lincRNA	1.67336	0.0259615	0.1125
RPL23AP60	processed_pseudogene	-4.33008	0.0261187	0.112807
RP13-942N8.1	lincRNA	1.07163	0.0261752	0.112915
RP11-756A22.7	unprocessed_pseudogene	4.30222	0.0262182	0.112992
ANLN	protein_coding	-1.021	0.0264825	0.11375
AC004076.5	antisense	1.24818	0.0269682	0.115396
RP11-589N15.2	sense_intronic	1.63412	0.0269873	0.115443
GRP	protein_coding	-3.26021	0.026992	0.115443
MFAP3L	protein_coding	-1.03902	0.0272757	0.116435
RP11-598P20.3	processed_pseudogene	-1.22293	0.0273457	0.116595
SMAD5-AS1	antisense	1.10013	0.0274612	0.116879
NIPAL4	protein_coding	1.38034	0.027495	0.116879
DDX11-AS1	antisense	1.22676	0.0275269	0.116952
MCAM	protein_coding	1.72477	0.0276075	0.117189
PLP1	protein_coding	-1.74603	0.0276277	0.117242
RP11-326G21.1	lincRNA	1.307	0.0277438	0.117485
APCDD1	protein_coding	1.75428	0.0279638	0.118167
FBXW11P1	processed_pseudogene	-1.78255	0.0281921	0.118908
SAA1	protein_coding	2.48963	0.0282868	0.119142
SLC16A11	protein_coding	1.61282	0.0283866	0.119336
MYO15B	protein_coding	1.20071	0.0285289	0.119711
GRIA1	protein_coding	2.49016	0.0285808	0.119837
CTD-2033D15.3	antisense	1.08117	0.0286171	0.119941
TMEM35	protein_coding	-1.33562	0.0286568	0.12008
SLC13A3	protein_coding	-1.09525	0.0288328	0.120677
RP11-64P14.7	antisense	1.37201	0.028884	0.120863
SOX6	protein_coding	3.04938	0.0290128	0.121179
FAM19A2	protein_coding	-1.34225	0.0290134	0.121179
HSFX2	protein_coding	2.91342	0.0290944	0.121348
RP11-17P16.1	TEC	1.19523	0.0291341	0.121483
PLK1	protein_coding	-1.06388	0.0291402	0.121483
RAB11FIP4	protein_coding	1.74928	0.0293858	0.122252
HECW1	protein_coding	-1.43895	0.0294255	0.122342
CD81-AS1	antisense	1.00786	0.029562	0.122616
AC104534.3	protein_coding	5.31374	0.0296081	0.122779
LINC00471	lincRNA	-1.59871	0.0296245	0.12279
DUX4L50	unprocessed_pseudogene	-1.28009	0.0297235	0.123116
SLC25A21	protein_coding	-1.54477	0.0298252	0.123423
RP11-12J10.3	protein_coding	-1.2961	0.0298418	0.123435
MYOCD	protein_coding	3.43652	0.0298856	0.123588
RP11-452H21.4	lincRNA	1.27743	0.0300053	0.123827
CPT1C	protein_coding	-1.02538	0.0303537	0.124721
RP11-996F15.5	antisense	1.06405	0.0304718	0.12514
EFEMP1	protein_coding	1.50611	0.0305383	0.125332
AC011330.5	unprocessed_pseudogene	-2.71061	0.0305498	0.125332
RP11-218C14.8	lincRNA	1.59827	0.0305539	0.125332
HRAT92	lincRNA	2.33244	0.0310326	0.126765
GEM	protein_coding	1.03698	0.0312133	0.127236
KIF14	protein_coding	-1.09895	0.0312492	0.127352
ADAP2	protein_coding	-1.362	0.0312885	0.127419
RP11-265D17.2	antisense	1.7928	0.0313241	0.127428
TRIM63	protein_coding	1.26045	0.0314726	0.127916
ADGRL4	protein_coding	-1.72161	0.0315141	0.127999
FAM66A	lincRNA	-2.60393	0.031551	0.128119
ADSSL1	protein_coding	1.15513	0.0319554	0.12944
NXPH3	protein_coding	1.53697	0.032212	0.130128
KRT18P34	processed_pseudogene	-1.66526	0.0322933	0.130369
FRAS1	protein_coding	-1.24882	0.0324067	0.130622
TRNP1	protein_coding	-1.01004	0.0324225	0.130627
PIWIL2	protein_coding	-3.16832	0.0325221	0.130881
LINC00571	lincRNA	-1.31712	0.0325719	0.130979
CNTNAP2	protein_coding	2.91362	0.032742	0.131326
PCDHGB3	protein_coding	-1.33678	0.0327518	0.131336
RN7SKP23	TEC	1.22078	0.0329143	0.131782
SLC10A5	protein_coding	1.38669	0.0329517	0.131873
ZMYND15	protein_coding	1.98789	0.0330147	0.132095
CHI3L2	protein_coding	1.51007	0.033041	0.132142
CNGA3	protein_coding	-1.7699	0.0330652	0.132151
LRRD1	protein_coding	1.64234	0.0331867	0.132489
RASSF2	protein_coding	-1.54221	0.0333199	0.13263
BMP4	protein_coding	1.40187	0.0333325	0.13263
AC012531.25	lincRNA	-1.32542	0.0333846	0.132778
AP000350.10	protein_coding	-4.17531	0.0337237	0.133705
HR	protein_coding	1.15501	0.033729	0.133705
DGAT2	protein_coding	-1.57567	0.0338588	0.134084
GTF2A1L	protein_coding	2.4792	0.0338928	0.134177
DIRAS3	protein_coding	1.48614	0.0339858	0.134427
KIF4A	protein_coding	-1.03878	0.0341296	0.134847
RP1-78O14.1	lincRNA	1.71303	0.0342668	0.13505
TAS1R1	protein_coding	1.60437	0.0342784	0.13505
KCND3	protein_coding	1.36417	0.0343527	0.135165
BCL6B	protein_coding	-2.04759	0.0343606	0.135166
PTGFRN	protein_coding	1.3888	0.0348201	0.136368
SCN3B	protein_coding	-1.07534	0.0349461	0.136514
HOXD11	protein_coding	1.00297	0.0350895	0.136896
AKNAD1	protein_coding	1.07825	0.0351116	0.136923
CTAG2	protein_coding	-7.74433	0.0352453	0.137147
BIRC5	protein_coding	-1.03321	0.0353275	0.137306
AP000347.4	transcribed_unprocessed_pseudogene	1.07747	0.0353461	0.137306
FUT2	protein_coding	-1.02248	0.0354134	0.137494
BRINP1	protein_coding	1.3918	0.035419	0.137494
SERBP1P1	processed_pseudogene	-1.17359	0.0354977	0.137645
XXbac-BPG252P9.10	antisense	1.23475	0.0356948	0.138149
TSTD1	protein_coding	-3.81386	0.0357102	0.138179
RP11-666A8.8	antisense	1.14072	0.0357266	0.138213
RASSF9	protein_coding	-1.1008	0.0361621	0.139359
RP11-188C12.2	transcribed_processed_pseudogene	1.01751	0.0363332	0.139898
C1QTNF7	protein_coding	2.11975	0.0363464	0.139916
SLC26A4	protein_coding	-1.06469	0.0364616	0.140226
KIRREL3	protein_coding	-1.28808	0.0365267	0.140359
PCDHGA12	protein_coding	-1.53461	0.036585	0.140537
RP11-121A8.1	lincRNA	-2.16257	0.0366299	0.140589
RP11-611O2.5	antisense	-1.10764	0.036807	0.141088
SYCP3	protein_coding	1.45232	0.0368476	0.141153
EPS8L1	protein_coding	1.34141	0.0368636	0.141155
SLC26A10	protein_coding	1.11567	0.0368927	0.141236
ADAM28	protein_coding	1.59188	0.0369651	0.141421
VANGL2	protein_coding	2.4699	0.0369849	0.141421
ENPP6	protein_coding	3.79318	0.0370695	0.141661
AP000240.9	sense_intronic	1.20936	0.0370902	0.141691
CADM3-AS1	antisense	-4.15964	0.0372903	0.142215
PALM	protein_coding	1.13595	0.0373266	0.142322
RP11-274B21.10	lincRNA	1.04717	0.0375552	0.142831
CELSR1	protein_coding	-1.15548	0.0375809	0.142898
RP11-815J4.6	transcribed_processed_pseudogene	1.12747	0.0376565	0.143095
KALRN	protein_coding	1.20017	0.0377842	0.143489
KB-1572G7.3	processed_transcript	1.6668	0.0378451	0.14366
ATRNL1	protein_coding	2.51005	0.0380344	0.144196
PLD5	protein_coding	3.29098	0.0380779	0.144255
RP11-367N14.3	lincRNA	1.2567	0.0382884	0.144823
FOS	protein_coding	1.15442	0.0384219	0.145114
RP13-753N3.3	antisense	1.56642	0.0386661	0.145792
SLC47A1	protein_coding	1.30277	0.038712	0.145873
MIR210HG	lincRNA	1.06717	0.0392544	0.147153
SRRM3	protein_coding	1.2838	0.0393426	0.147416
SLC12A1	protein_coding	1.51959	0.039402	0.147498
CD101	protein_coding	1.5126	0.0395539	0.147871
TRIM55	protein_coding	-1.59885	0.0397141	0.148098
EIF1AXP1	processed_pseudogene	-1.1359	0.03972	0.148098
TRIM60P18	unprocessed_pseudogene	1.32374	0.0397206	0.148098
SOX11	protein_coding	-2.07205	0.0397364	0.148098
ARHGEF4	protein_coding	1.103	0.0397391	0.148098
SUPT16HP1	processed_pseudogene	-1.07677	0.0397469	0.148098
UNC79	protein_coding	-1.17012	0.0399217	0.148596
CD163	protein_coding	-1.88479	0.0399573	0.148637
RP11-717K11.2	protein_coding	-7.16324	0.0400773	0.148937
LINC00162	lincRNA	5.93017	0.0401963	0.149309
MYO16	protein_coding	-2.09997	0.0402302	0.149404
NOX5	protein_coding	1.69954	0.0402557	0.149437
TSPAN33	protein_coding	1.70688	0.0403063	0.149527
SEC1P	unitary_pseudogene	1.19581	0.040495	0.149861
FOXM1	protein_coding	-1.00738	0.0405436	0.149949
RP11-422P24.10	antisense	1.56371	0.040573	0.150027
ICA1	protein_coding	-1.55732	0.0406565	0.150212
CXCL2	protein_coding	1.46038	0.0408622	0.150755
PMFBP1	protein_coding	1.1983	0.0410798	0.151217
RP11-488C13.7	lincRNA	1.49362	0.0411241	0.151349
CCL13	protein_coding	2.85397	0.0412462	0.15159
BHMT	protein_coding	1.50235	0.0412956	0.151643
ASGR1	protein_coding	1.1926	0.0413426	0.15175
RP11-33N14.3	antisense	1.00823	0.0414834	0.152107
MMP12	protein_coding	-2.83511	0.0415545	0.15231
RP11-350J20.9	processed_pseudogene	-1.67799	0.0416049	0.152394
GLIS1	protein_coding	1.68926	0.0416167	0.152394
CORO2A	protein_coding	-1.20271	0.0417694	0.152762
ART5	protein_coding	-1.82387	0.0417946	0.152786
SST	protein_coding	-2.78457	0.041865	0.152919
PAX3	protein_coding	-2.27687	0.04222	0.153716
KRBOX1	protein_coding	1.12354	0.0422594	0.153797
TOB1-AS1	processed_transcript	1.09066	0.0423951	0.154107
RP11-989E6.13	unprocessed_pseudogene	-1.19242	0.0426968	0.154919
PAQR5	protein_coding	-1.25028	0.042772	0.155129
CADPS2	protein_coding	-1.42058	0.0428676	0.155265
RP11-701H24.8	sense_intronic	-1.56066	0.042879	0.155265
RP11-326I19.2	TEC	1.28895	0.0429167	0.155341
DCST2	protein_coding	1.10304	0.0429347	0.155341
AQP7	protein_coding	1.51725	0.0429505	0.155341
RP11-572O17.1	lincRNA	1.1731	0.0430789	0.155615
LINC01410	lincRNA	-1.09092	0.0432794	0.156245
VIT	protein_coding	-1.14133	0.0433113	0.156329
PNPLA3	protein_coding	-1.44056	0.043352	0.156436
SLC38A5	protein_coding	-1.15629	0.0434524	0.15665
F3	protein_coding	-1.59979	0.0435259	0.156821
AL162151.3	processed_pseudogene	-1.73395	0.0436236	0.157047
GP1BB	protein_coding	4.02322	0.0440916	0.158162
TRIM67	protein_coding	-2.15801	0.0443948	0.158743
FAM81A	protein_coding	-1.30654	0.0449022	0.159925
CNBD2	protein_coding	1.18716	0.044903	0.159925
NPIPA8	protein_coding	3.79147	0.045068	0.160112
CXCL5	protein_coding	-1.79087	0.0451346	0.160305
KCNK12	protein_coding	-1.99714	0.0453406	0.16091
MRAP2	protein_coding	-1.60288	0.0454869	0.161269
RSC1A1	protein_coding	-1.62101	0.0455197	0.161297
HPGD	protein_coding	2.50911	0.0455692	0.16139
AC003092.1	lincRNA	-1.63979	0.0460654	0.162606
DAB1	protein_coding	-2.33772	0.0465137	0.163566
CXorf57	protein_coding	-1.38966	0.0467421	0.164071
EVA1C	protein_coding	1.23069	0.0469234	0.164419
RP11-131M11.2	TEC	1.05255	0.0469729	0.164561
LINC01546	lincRNA	1.52412	0.0473391	0.165393
ADRA2C	protein_coding	-1.40668	0.0474024	0.16555
CRLF1	protein_coding	1.30601	0.0474483	0.165582
TAC1	protein_coding	-2.02722	0.0474563	0.165582
NR3C2	protein_coding	-1.13622	0.0475289	0.165758
KCNA3	protein_coding	-2.10636	0.0475357	0.165758
FAXC	protein_coding	1.44746	0.0475922	0.165891
ADGRG1	protein_coding	-1.71066	0.0476239	0.165934
VWF	protein_coding	-1.20886	0.0476729	0.166043
CH17-260O16.1	unprocessed_pseudogene	1.72106	0.0481812	0.167368
VAC14-AS1	antisense	1.4782	0.048234	0.167479
SP140	protein_coding	-2.40574	0.0483225	0.167624
RP11-468E2.10	lincRNA	1.02013	0.0484032	0.16771
DES	protein_coding	2.86934	0.0484372	0.167766
MMP10	protein_coding	1.76867	0.0484861	0.167861
GLDN	protein_coding	1.35267	0.0486112	0.168122
ANKRD30B	protein_coding	2.06099	0.0489308	0.168977
RP11-536C5.7	antisense	-1.0659	0.0491004	0.169343
IL13RA2	protein_coding	-1.42362	0.0491734	0.169465
CTB-5E10.3	antisense	1.19665	0.0493253	0.169923
PKNOX2	protein_coding	1.55348	0.0493346	0.169923
HERC2P4	transcribed_unprocessed_pseudogene	-2.59401	0.0493913	0.16999
PMEL	protein_coding	1.71619	0.04947	0.170194
GGTA1P	unitary_pseudogene	2.2206	0.0497503	0.170799
LINC00672	lincRNA	1.01066	0.0499531	0.171364

## Sheet: L2PD
Supplementary Table 1. List of differentially expressed genes (DEGs) identified in fibroblast from G2019S L2PD patients as compared to healthy subjects in the discovery phase at 25 mM (a) and 5 mM (b) glucose concentration. Log2 FC denotes fold change (FC) gene expression values in cases vs. controls.
a) Discovery 25 mM Glucose						b) Discovery 5 mM Glucose
Gene	Type	log2 FC	P-value	FDR adj. P-value		Gene	Type	log2 FC	P-value	FDR adj. P-value
CTC-510F12.6	sense_intronic	1.33213	3.91209e-09	1.08433e-05		NDST3	protein_coding	18.1914	5.47105e-11	4.83074e-07
CTAG2	protein_coding	22.8759	4.53263e-09	1.08433e-05		AC006548.28	sense_overlapping	-18.3602	5.03893e-11	1.14146e-06
BNC1	protein_coding	-1.33664	1.65624e-08	2.5214e-05		KLRK1	protein_coding	-18.2253	7.33207e-11	1.14146e-06
MYH15	protein_coding	-3.32201	2.02848e-08	2.6231e-05		RP11-565P22.6	protein_coding	18.2272	2.69597e-09	1.29842e-05
TBC1D3K	protein_coding	-21.1721	4.64984e-08	4.50508e-05		GJD2	protein_coding	19.6985	6.56293e-09	2.70927e-05
RP11-732A19.5	antisense	3.05832	4.84243e-08	4.50508e-05		NDST3	protein_coding	17.9719	6.68377e-09	6.93686e-05
HGF	protein_coding	-2.29577	6.68409e-08	5.8247e-05		AL365273.1	protein_coding	-18.8481	2.00499e-08	0.000138425
SGMS2	protein_coding	-1.13877	6.95652e-08	5.8247e-05		RP11-667K14.4	antisense	-18.5027	2.2229e-08	0.000138425
PTPRF	protein_coding	-1.14228	8.07785e-08	6.44151e-05		DOK7	protein_coding	18.8459	1.85196e-07	0.000382257
ACVR2A	protein_coding	1.16997	8.99775e-08	6.55114e-05		TRIM54	protein_coding	17.7017	1.02637e-07	0.00045653
SOCS3	protein_coding	1.47654	2.81345e-07	0.00014685		RP11-706O15.7	lincRNA	21.5053	8.86908e-08	0.00045653
RP11-841O20.2	antisense	19.4226	4.92065e-07	0.000200731		TRIM54	protein_coding	15.5992	3.85452e-07	0.000626221
RP11-638I2.6	lincRNA	1.52253	5.01197e-07	0.000200731		RP11-706O15.7	lincRNA	17.9383	9.02045e-07	0.00078989
RP11-667K14.4	antisense	4.56505	6.94217e-07	0.000247348		RP11-488L1.1	lincRNA	-16.8901	3.53208e-07	0.00137468
GRAMD1B	protein_coding	-1.2089	8.09678e-07	0.00027747		CTAG2	protein_coding	20.9189	4.12886e-07	0.0014284
TMEM220	protein_coding	1.04093	8.67595e-07	0.000290575		RP13-512J5.1	protein_coding	-20.7238	5.37704e-07	0.00158355
NCEH1	protein_coding	-1.37648	1.27245e-06	0.000402045		XKR4	protein_coding	-20.6835	5.59449e-07	0.00158355
RP11-24N18.1	antisense	1.66396	1.35118e-06	0.000419016		SDR42E1	protein_coding	-4.5501	6.17439e-07	0.00160205
CITF22-1A6.3	lincRNA	1.50457	2.46477e-06	0.00071164		SPDYE10P	transcribed_unprocessed_pseudogene	-17.551	1.44391e-06	0.00345827
RP11-449H3.3	protein_coding	-1.70987	2.58205e-06	0.000720649		RN7SL452P	misc_RNA	-16.9859	2.58514e-06	0.00574936
WWC1	protein_coding	-1.56489	2.71497e-06	0.000745327		AMY1B	protein_coding	-19.0005	4.46164e-06	0.00771765
SNURF	protein_coding	-1.89006	2.76766e-06	0.000747536		CRYZP2	processed_pseudogene	-19.0005	4.46164e-06	0.00771765
RPSAP58	processed_pseudogene	2.03552	2.99159e-06	0.000795192		TUNAR	lincRNA	-19.0005	4.46164e-06	0.00771765
OSR2	protein_coding	1.7901	3.33203e-06	0.000832809		RP11-565P22.6	protein_coding	15.9977	4.2351e-06	0.00771765
RP11-848G14.5	unprocessed_pseudogene	-3.9298	4.40216e-06	0.00102226		RP11-608O21.1	lincRNA	-18.8708	5.14354e-06	0.00800746
EGR1	protein_coding	1.88028	5.16134e-06	0.00115221		RNY3	misc_RNA	-18.8708	5.14354e-06	0.00800746
IER2	protein_coding	1.19624	5.22188e-06	0.00115221		KLHL30	protein_coding	4.24174	1.38327e-05	0.00868965
JUNB	protein_coding	1.62483	5.22919e-06	0.00115221		AC128709.2	lincRNA	-18.4232	8.70936e-06	0.00968481
TENM4	protein_coding	-2.25314	7.47285e-06	0.00148977		OR7E110P	unprocessed_pseudogene	-18.4232	8.70936e-06	0.00968481
LRRC17	protein_coding	-3.1744	9.16698e-06	0.001785		CTD-3035D6.2	lincRNA	-18.4232	8.70936e-06	0.00968481
FERMT1	protein_coding	-2.15869	9.88294e-06	0.00185922		RP11-44F14.5	sense_intronic	-18.4232	8.70936e-06	0.00968481
EIF4EBP3	protein_coding	1.00703	1.05225e-05	0.00191532		CTC-398G3.6	protein_coding	-18.4232	8.70936e-06	0.00968481
PTH1R	protein_coding	3.1583	1.17865e-05	0.00212232		APOC4-APOC2	protein_coding	-18.4232	8.70936e-06	0.00968481
DMD	protein_coding	-1.63953	1.2219e-05	0.00215537		IGLL3P	unprocessed_pseudogene	-18.4232	8.70936e-06	0.00968481
SRGAP2D	unprocessed_pseudogene	-1.56366	1.22274e-05	0.00215537		TUG1_4	misc_RNA	-18.4232	8.70936e-06	0.00968481
AP003068.9	antisense	2.17434	1.25029e-05	0.00218097		KLHL6	protein_coding	-16.5961	9.51554e-06	0.0100108
RP11-423H2.1	transcribed_unprocessed_pseudogene	1.36677	1.31294e-05	0.00225654		LINC01340	lincRNA	-16.5924	9.6456e-06	0.0100108
RNF128	protein_coding	-1.90105	1.336e-05	0.00225654		RP11-665G4.1	antisense	-16.632	1.00635e-05	0.0101076
C5orf30	protein_coding	-1.00542	1.4064e-05	0.00230899		AC092580.4	lincRNA	15.705	2.22611e-05	0.0119126
DUSP2	protein_coding	1.61906	1.89069e-05	0.00293162		GNAZ	protein_coding	3.4676	3.14649e-05	0.0162365
RP11-488C13.5	lincRNA	1.09838	2.31868e-05	0.00333191		PTPN3	protein_coding	3.99934	4.05336e-05	0.0195216
CTC-435M10.3	protein_coding	1.03709	2.32792e-05	0.00333191		RASGEF1C	protein_coding	-17.5946	2.18831e-05	0.0208331
RP11-361L15.3	TEC	1.97736	2.59689e-05	0.00359401		GJD2	protein_coding	16.2618	2.20803e-05	0.0208331
NTSR1	protein_coding	-6.13866	2.89849e-05	0.00390686		DOK7	protein_coding	17.0661	2.30855e-05	0.0211409
SLC29A4	protein_coding	1.21828	2.93341e-05	0.00390686		PPP2R2DP1	processed_pseudogene	-17.4459	2.60169e-05	0.0231447
STXBP6	protein_coding	-3.14369	3.2996e-05	0.00425039		AC002310.13	protein_coding	17.2319	2.70218e-05	0.0233708
CEP170P1	transcribed_unprocessed_pseudogene	-3.23742	3.65307e-05	0.00446527		DEPTOR	protein_coding	-3.10703	3.14541e-05	0.026469
AC008522.1	protein_coding	-1.71944	3.71818e-05	0.00451193		RP11-167H9.3	lincRNA	-17.2022	3.43161e-05	0.0281175
RP11-49I11.1	antisense	1.15804	3.96946e-05	0.00473803		LRRC38	protein_coding	-16.9445	4.56226e-05	0.0362587
MYL3	protein_coding	3.32611	4.58104e-05	0.00511427		RP6-24A23.8	TEC	-16.921	4.71752e-05	0.0362587
ENDOD1	protein_coding	-1.08078	4.75808e-05	0.00524203		RP1-308E4.1	processed_pseudogene	-16.9113	4.77456e-05	0.0362587
RP11-244H3.4	protein_coding	-1.17268	5.0773e-05	0.00552107		RP4-713A8.1	sense_intronic	-16.8665	4.99009e-05	0.0369932
B4GALT6	protein_coding	-1.57252	5.35019e-05	0.00567053		RP11-575F12.2	lincRNA	-16.7397	5.63247e-05	0.0389717
RP11-152H18.3	antisense	6.01179	6.61444e-05	0.00643191		RP11-149F8.3	processed_pseudogene	-16.7293	5.54299e-05	0.0389717
CTD-2001J20.1	TEC	-1.83475	6.85815e-05	0.00656266		RP11-661A12.5	antisense	-3.9426	5.41991e-05	0.0389717
TATDN2P2	processed_pseudogene	-1.32088	7.52454e-05	0.00683305		CTA-315H11.2	sense_intronic	-16.6119	6.47293e-05	0.043118
GFAP	protein_coding	-4.47664	8.02432e-05	0.00715286		RP11-848G14.5	unprocessed_pseudogene	-8.21406	6.50869e-05	0.043118
RN7SK	misc_RNA	1.82529	8.50304e-05	0.00745508		C6orf10	protein_coding	-16.553	7.18196e-05	0.0446245
ITGA7	protein_coding	-1.98836	9.53803e-05	0.00814917		RN7SL605P	misc_RNA	-16.553	7.18196e-05	0.0446245
NRIP3	protein_coding	-1.23956	9.62558e-05	0.00818223		SKINTL	unitary_pseudogene	-16.5458	7.15823e-05	0.0446245
ARMCX7P	transcribed_unprocessed_pseudogene	7.1971	0.000100262	0.00833242		AC108004.3	antisense	-16.5299	7.33989e-05	0.0446245
GBP3	protein_coding	-1.85803	0.000108043	0.00878295		RP4-536B24.3	lincRNA	-16.5125	7.46943e-05	0.0446245
NOMO3	protein_coding	-1.47061	0.000111504	0.00897267		P2RY14	protein_coding	-6.52821	7.59602e-05	0.0446245
CH507-513H4.6	lincRNA	2.72159	0.000118821	0.00929805		AC092580.4	lincRNA	16.1582	8.1405e-05	0.0469375
CH507-513H4.4	lincRNA	2.72159	0.000118821	0.00929805		DES	protein_coding	5.68918	0.000131727	0.0536129
CH507-513H4.3	lincRNA	2.72159	0.000118821	0.00929805		RP11-763B22.11	unprocessed_pseudogene	-16.0654	0.000126063	0.0545683
ST6GALNAC2	protein_coding	1.34944	0.000120273	0.00936787		TFAMP1	processed_pseudogene	-16.0654	0.000126063	0.0545683
RPPH1	ribozyme	2.37775	0.000122891	0.00944004		GYLTL1B	protein_coding	-16.0654	0.000126063	0.0545683
GADD45B	protein_coding	1.62253	0.000154744	0.0114156		DYNLL1P4	processed_pseudogene	-16.0654	0.000126063	0.0545683
STMN3	protein_coding	1.90401	0.00016717	0.011949		RP11-133K1.7	sense_intronic	-16.0654	0.000126063	0.0545683
SOHLH2	protein_coding	-1.43085	0.000171818	0.0120893		AC007792.1	TEC	-16.0654	0.000126063	0.0545683
TMEM204	protein_coding	1.0559	0.000181077	0.0124818		RP11-360I2.1	lincRNA	-16.0319	0.000130219	0.0545683
RP11-746M1.1	antisense	1.53813	0.000181122	0.0124818		CTC-329D1.3	antisense	-16.0319	0.000130219	0.0545683
FAM129A	protein_coding	-1.29094	0.0002017	0.0134176		RN7SL351P	misc_RNA	-16.0319	0.000130219	0.0545683
SLC4A8	protein_coding	-1.3151	0.000201913	0.0134176		RP11-158M2.4	antisense	-16.0319	0.000130219	0.0545683
CTD-2196E14.7	TEC	-4.57857	0.000217362	0.0139998		CTD-2207O23.11	antisense	-16.0319	0.000130219	0.0545683
RP11-1100L3.8	lincRNA	3.91715	0.000228859	0.0145721		AMELX	protein_coding	-16.0319	0.000130219	0.0545683
PEG10	protein_coding	-2.32872	0.000238676	0.0149137		AC093382.1	lincRNA	-16.0169	0.000132086	0.0545683
DYNC1I1	protein_coding	-1.56543	0.000255846	0.0157514		LINC00114	lincRNA	-16.0169	0.000132086	0.0545683
PPP2R2B	protein_coding	-3.28361	0.000258753	0.0158721		LINC01214	lincRNA	-15.9964	0.000134744	0.0545683
MLLT11	protein_coding	-1.15367	0.000262614	0.0160044		C4A-AS1	antisense	-15.9964	0.000134744	0.0545683
LINC00852	antisense	1.28664	0.000263529	0.0160044		C4B-AS1	antisense	-15.9964	0.000134744	0.0545683
RP11-379K17.12	antisense	1.15776	0.000266989	0.0160251		CTD-2583A14.9	protein_coding	-15.9963	0.000132933	0.0545683
IGF2BP3	protein_coding	-1.33819	0.000276934	0.0165037		ENTPD2	protein_coding	-15.9902	0.000133653	0.0545683
AC133644.2	lincRNA	1.26805	0.000278965	0.0165073		BTN1A1	protein_coding	-15.9861	0.000134948	0.0545683
AC068831.15	antisense	1.29029	0.000288644	0.0169379		ADD2	protein_coding	-4.06406	0.000104132	0.0545683
SCN9A	protein_coding	-1.56048	0.000296653	0.0173092		GBP3	protein_coding	-2.18584	0.000120062	0.0545683
KCNQ3	protein_coding	-1.59488	0.00030389	0.0175894		CH507-154B10.1	lincRNA	-2.11635	0.000109766	0.0545683
ABCG2	protein_coding	-1.87313	0.000314024	0.0180709		GOLGA6B	protein_coding	-15.9645	0.000137708	0.0549702
RP5-998N21.10	processed_transcript	-1.52658	0.00033315	0.0189492		C1QTNF3	protein_coding	-2.37444	0.000158527	0.0624798
RP11-180C16.1	antisense	2.37572	0.000333813	0.0189492		ACTC1	protein_coding	5.91844	0.00021995	0.08305
SHC2	protein_coding	2.72916	0.000339897	0.0190924		HLA-G	protein_coding	-1.83075	0.000230002	0.0895167
NR4A1	protein_coding	2.86939	0.00034223	0.0191033		RP11-236B18.2	lincRNA	4.43713	0.000284652	0.0979235
RP11-196H14.3	antisense	2.12427	0.000344724	0.019115		ADRA2A	protein_coding	-1.25448	0.000272699	0.104824
RP11-298I3.5	protein_coding	1.37178	0.000353766	0.0193733		MTRNR2L8	protein_coding	-8.27572	0.000279456	0.105909
PSD4	protein_coding	-1.09757	0.000371427	0.0199154		RP11-760H22.2	lincRNA	-2.94051	0.000282324	0.105909
RP11-386G11.10	antisense	1.04867	0.000381613	0.0200822		THBD	protein_coding	1.82842	0.000298251	0.110552
SLC1A1	protein_coding	-1.69984	0.000387252	0.0201395		AGAP7P	unprocessed_pseudogene	-1.93257	0.000311076	0.113949
AF127577.10	antisense	3.77415	0.000389421	0.0201896		SMOC1	protein_coding	4.27616	0.000470288	0.146128
MARC1	protein_coding	-1.19681	0.000402285	0.020693		RP11-844P9.2	lincRNA	4.93649	0.000598636	0.175657
RP5-1085F17.3	lincRNA	1.43439	0.000413515	0.0211765		RP11-176H8.1	protein_coding	-1.7219	0.000506986	0.181443
RP4-738P15.6	TEC	6.12784	0.000474324	0.0230902		RP11-399B17.1	TEC	1.47023	0.000523236	0.18513
ZACN	protein_coding	2.96081	0.000479915	0.0232273		RP11-299H21.1	lincRNA	-1.53188	0.00057043	0.199561
RPSAP61	processed_pseudogene	3.14251	0.00048173	0.023248		ATRNL1	protein_coding	3.44069	0.000730704	0.200768
RP13-39P12.3	antisense	1.982	0.000497954	0.0236225		HOXB-AS3	antisense	3.93966	0.00080309	0.206537
DIAPH3	protein_coding	-1.1508	0.000510263	0.0241381		PLD5	protein_coding	3.41945	0.00105583	0.245799
SLC9A7	protein_coding	-1.20677	0.000517506	0.0243933		SOX6	protein_coding	3.57719	0.00120796	0.263215
KIAA1217	protein_coding	-1.48087	0.000535369	0.0249133		NOG	protein_coding	4.08047	0.0013128	0.264142
BCAS1	protein_coding	2.31521	0.000537066	0.0249133		TTN	protein_coding	4.56486	0.00127935	0.264142
RP11-680F20.12	antisense	1.07892	0.000540948	0.0249551		ZNF556	protein_coding	6.66395	0.00129829	0.264142
MET	protein_coding	-1.47171	0.000564788	0.0257009		WNT16	protein_coding	3.42051	0.0013717	0.269647
LINC00960	lincRNA	1.00577	0.000569962	0.0258436		TACR1	protein_coding	4.92776	0.00149001	0.287045
AC011558.5	TEC	2.16458	0.0005921	0.0263169		OR7E154P	unprocessed_pseudogene	-4.52572	0.000879433	0.30401
RP1-59D14.1	antisense	-7.10389	0.000598627	0.0264502		PCDHB3	protein_coding	-1.93469	0.000888518	0.30401
RP11-343H5.4	processed_pseudogene	-6.8171	0.000611549	0.02695		OR7E125P	unprocessed_pseudogene	-5.6486	0.000918621	0.304278
MYBL1	protein_coding	-1.30119	0.000624078	0.0272867		ATP13A4	protein_coding	-4.0798	0.000913858	0.304278
EBF2	protein_coding	-2.50254	0.000634442	0.0274531		LINC00960	lincRNA	1.15139	0.000908573	0.304278
CTD-2331H12.8	protein_coding	-4.25474	0.000642068	0.0276403		PAX3	protein_coding	-4.66275	0.000951676	0.311909
AMH	protein_coding	1.98067	0.000705399	0.0291949		GOLGA7B	protein_coding	2.35869	0.000963195	0.312396
MKX-AS1	antisense	1.867	0.000714581	0.0294014		DIRAS3	protein_coding	-2.38035	0.00101288	0.321806
CTD-2369P2.12	protein_coding	1.14223	0.000733634	0.030007		ITGB2	protein_coding	2.27473	0.00100601	0.321806
IER3	protein_coding	1.6548	0.000762905	0.0305636		KCNA1	protein_coding	5.10025	0.00184566	0.323296
CPXM1	protein_coding	2.61515	0.000768551	0.0307164		TMEM191B	protein_coding	4.06196	0.00192204	0.331648
RAB9B	protein_coding	-1.06779	0.00077905	0.030988		WBSCR27	protein_coding	-1.26871	0.00107456	0.337954
TMOD1	protein_coding	2.36375	0.00079838	0.0313142		RBM20	protein_coding	4.44619	0.00219461	0.344661
CDKN1C	protein_coding	1.42735	0.00080034	0.0313142		ACHE	protein_coding	2.18229	0.00112715	0.35095
CEBPD	protein_coding	1.16984	0.00084016	0.0324633		FBLN7	protein_coding	1.32589	0.001151	0.354827
RP11-498C9.16	lincRNA	1.41021	0.000857398	0.0327101		REEP1	protein_coding	3.38316	0.00253604	0.373227
ADGRG7	protein_coding	12.5711	0.00086504	0.032848		TRIM55	protein_coding	3.7761	0.00258037	0.376231
RP11-362F19.1	lincRNA	4.19487	0.000872112	0.0330416		AC068282.3	lincRNA	-4.43006	0.00124842	0.381086
HTATSF1P2	processed_pseudogene	-1.8915	0.000902184	0.033728		C8orf37	protein_coding	-1.01899	0.00130073	0.393199
RP11-417N10.4	TEC	1.51001	0.000902312	0.033728		RP11-343H5.4	processed_pseudogene	-6.77949	0.00131543	0.39382
RASD1	protein_coding	1.56561	0.000909515	0.0338461		GOLGA8M	protein_coding	-2.22679	0.00133461	0.395756
NIPAL3	protein_coding	-1.0284	0.000927112	0.0343483		SLC47A2	protein_coding	-3.18083	0.00137572	0.404097
RP11-173P15.3	antisense	-2.00949	0.000938407	0.0346136		CD4	protein_coding	3.78661	0.00361404	0.427474
NCALD	protein_coding	-1.37365	0.00099687	0.0362117		AP002884.2	protein_coding	4.08198	0.00362232	0.427474
ANKRD33	protein_coding	-3.51183	0.00100196	0.0362606		HS3ST1	protein_coding	5.07942	0.00422517	0.464238
ITGB2	protein_coding	2.83803	0.00105929	0.0378228		AC007879.2	lincRNA	-2.80842	0.00168517	0.476995
STARD8	protein_coding	-1.12541	0.00106752	0.0379479		AC108938.5	protein_coding	-1.82095	0.0016754	0.476995
TNFRSF10A	protein_coding	-1.4421	0.00107951	0.0379779		CHRDL1	protein_coding	-3.00944	0.00173528	0.482407
ITGA10	protein_coding	-2.28282	0.00111724	0.0388159		AC109642.1	lincRNA	-2.90526	0.00172441	0.482407
FGF12	protein_coding	-2.07555	0.00112977	0.0391699		B3GALT1	protein_coding	2.41149	0.00180801	0.498179
CSRNP1	protein_coding	1.05253	0.00113295	0.039199		PNMAL2	protein_coding	-1.54826	0.00187771	0.508386
RP11-977G19.10	protein_coding	-3.43983	0.00114727	0.0395313		RNF180	protein_coding	-2.85147	0.00191173	0.513134
RPL5P4	processed_pseudogene	1.43419	0.00117803	0.0401421		SDHAP2	transcribed_unprocessed_pseudogene	-5.55766	0.00202636	0.539254
RP11-333I13.1	lincRNA	1.00884	0.00117956	0.0401421		DGKG	protein_coding	3.55234	0.00553572	0.547189
OLFM2	protein_coding	1.89238	0.00118178	0.0401421		ANGPTL5	protein_coding	-1.65314	0.00211329	0.553826
AGAP7P	unprocessed_pseudogene	-3.24863	0.00119306	0.0403774		RPSAP58	processed_pseudogene	1.78962	0.00211669	0.553826
PDCD6IPP2	transcribed_unprocessed_pseudogene	-3.44521	0.00119824	0.040455		S100B	protein_coding	-6.52866	0.00229867	0.58717
SH3RF2	protein_coding	-2.6129	0.00125693	0.0417629		CDH1	protein_coding	-4.2414	0.00229219	0.58717
RP3-428L16.2	antisense	1.21586	0.00132094	0.0430359		ABC7-42404400C24.1	protein_coding	4.86606	0.0066181	0.589313
SLC2A14	protein_coding	-6.20501	0.00133363	0.043281		IVL	protein_coding	5.11425	0.00664577	0.589313
SCARNA15	processed_transcript	-1.26628	0.00134685	0.0435218		CHRNE	protein_coding	-3.18843	0.00239328	0.60583
PCDHB14	protein_coding	1.33193	0.00134885	0.0435218		COMP	protein_coding	-2.4964	0.00268083	0.662464
SORL1	protein_coding	-3.07873	0.00135971	0.0437037		GUCY1A3	protein_coding	-2.21861	0.00264738	0.662464
DDIAS	protein_coding	-1.15773	0.00138834	0.0442839		KCNMB4	protein_coding	-1.46715	0.00266229	0.662464
SOX4	protein_coding	1.27321	0.00146096	0.0459009		RP11-10L7.1	lincRNA	-3.63151	0.00276614	0.672617
GPR158	protein_coding	-4.2024	0.00150996	0.0464795		RP11-706O15.5	lincRNA	4.73722	0.00276432	0.672617
TMEM176A	protein_coding	3.99693	0.00151268	0.0464795		IGFBP2	protein_coding	3.51301	0.00885363	0.67889
C1orf95	protein_coding	2.39077	0.00152522	0.0466083		RPSAP61	processed_pseudogene	2.77562	0.00289602	0.69362
RP11-549B18.1	antisense	-1.51735	0.00157828	0.0475478		ACAN	protein_coding	3.85351	0.010475	0.713902
ANK3	protein_coding	-2.20925	0.00159844	0.0478846		AFF3	protein_coding	-2.07974	0.00302213	0.718297
MFAP4	protein_coding	1.62924	0.00160929	0.0480377		ALPL	protein_coding	-2.86272	0.00307956	0.726403
EXTL1	protein_coding	-2.11878	0.00165907	0.0489134		HMSD	protein_coding	2.10721	0.0031361	0.734177
RP11-810M2.2	antisense	1.56961	0.00167436	0.049127		WNT4	protein_coding	-2.74433	0.00319671	0.734465
MOXD1	protein_coding	-1.06103	0.00167512	0.049127		BVES-AS1	antisense	-1.3725	0.00318259	0.734465
PHKA1	protein_coding	-1.53431	0.00168784	0.0493273		NDUFV2P1	processed_pseudogene	-1.21984	0.00320809	0.734465
CENPI	protein_coding	-1.18903	0.00171677	0.0498372		LINC01197	lincRNA	-5.79978	0.00325418	0.739577
F7	protein_coding	3.04853	0.00174685	0.050349		CRHR1-IT1	processed_transcript	-2.0985	0.00342761	0.762321
SH3TC2	protein_coding	-2.23294	0.00180102	0.0513797		GPR183	protein_coding	4.11333	0.0126241	0.770182
BMF	protein_coding	1.36899	0.00185157	0.0521992		C16orf89	protein_coding	4.54712	0.0129835	0.770182
TMEM176B	protein_coding	3.97878	0.00186253	0.0522003		C20orf195	protein_coding	1.2478	0.00352589	0.773114
HES1	protein_coding	2.58685	0.00187553	0.0522003		HAS1	protein_coding	3.56003	0.0135078	0.773603
RP11-626G11.3	antisense	1.07552	0.00187685	0.0522003		LSP1	protein_coding	-3.11188	0.00364485	0.793609
RP11-452N17.1	unprocessed_pseudogene	1.55253	0.00198701	0.0543066		ARRDC4	protein_coding	-1.22618	0.00374794	0.810389
MAPT	protein_coding	1.58318	0.00200733	0.0543066		AC034243.1	antisense	-5.33524	0.00382154	0.820604
HLA-DRB5	protein_coding	3.56249	0.00202749	0.0545373		CD200R1	protein_coding	-4.16255	0.00393861	0.828598
ABLIM1	protein_coding	-1.04511	0.00202895	0.0545373		RP11-452L6.1	lincRNA	-2.13259	0.00393713	0.828598
SC22CB-1E7.1	processed_pseudogene	2.21555	0.00216484	0.0571978		PCBP3-OT1	sense_overlapping	-1.582	0.00393112	0.828598
SNCG	protein_coding	-2.14539	0.0021655	0.0571978		NUP210	protein_coding	3.43943	0.0165465	0.830227
PODXL	protein_coding	-1.7128	0.00217803	0.0573066		AC002056.3	processed_pseudogene	3.87214	0.018103	0.838375
C3orf52	protein_coding	-1.54597	0.0021807	0.0573066		MYOCD	protein_coding	5.78022	0.01795	0.838375
ARAP1-AS1	antisense	4.96786	0.00218985	0.0573066		RP11-514P8.7	protein_coding	-2.72337	0.00410783	0.843045
DNALI1	protein_coding	1.61483	0.00219357	0.0573066		RGS2	protein_coding	1.61745	0.00406723	0.843045
PIM1	protein_coding	1.05222	0.00224688	0.0577976		FOXO6	protein_coding	3.70953	0.00411559	0.843045
CH507-24F1.2	lincRNA	1.71473	0.00236903	0.0597466		AC018647.3	lincRNA	-3.73766	0.00418175	0.845475
FOS	protein_coding	1.8456	0.0023865	0.0600967		RP11-1415C14.4	unprocessed_pseudogene	-1.35784	0.00415913	0.845475
CELSR1	protein_coding	-1.85061	0.00240474	0.0601577		GHRL	protein_coding	3.47099	0.0198776	0.852473
RP11-867G23.4	antisense	1.46731	0.00241196	0.0601577		RP11-47I22.2	lincRNA	-2.54827	0.00427473	0.858697
RP11-48B3.4	lincRNA	1.60481	0.00248695	0.0608866		GTF2A1L	protein_coding	-2.40879	0.0044775	0.881491
MTCYBP18	processed_pseudogene	3.81421	0.00250205	0.0610777		STRIP2	protein_coding	1.18475	0.00452976	0.881491
IGF1	protein_coding	3.54157	0.00253391	0.0613192		CNTNAP3	protein_coding	4.94354	0.0212761	0.884628
RGAG1	protein_coding	-2.30332	0.00261647	0.0627729		COL23A1	protein_coding	4.08404	0.0226532	0.885605
TFPI2	protein_coding	-2.05524	0.0026214	0.062801		ABLIM2	protein_coding	-4.8661	0.00468418	0.90588
BHLHE41	protein_coding	-1.54739	0.00267287	0.0636225		IVL	protein_coding	5.78045	0.00471907	0.906993
ELMO1	protein_coding	-2.79444	0.00269823	0.06382		RP11-134O21.1	lincRNA	3.9386	0.0251655	0.907874
LRP8	protein_coding	-1.29204	0.00271596	0.0638706		MYL7	protein_coding	3.6873	0.0254907	0.909387
RP11-265N6.1	antisense	1.35149	0.00271944	0.0638706		NGFR	protein_coding	-4.43357	0.00477189	0.91152
RP11-289I10.2	processed_pseudogene	-1.13554	0.00274882	0.0642005		TMPRSS9	protein_coding	4.05316	0.0257755	0.914519
THSD4	protein_coding	-1.16482	0.00277062	0.0644401		RP11-248J18.3	sense_intronic	-1.54318	0.0048968	0.929675
NUDT13	protein_coding	-1.0593	0.00278231	0.0646222		KB-1448A5.1	lincRNA	3.59815	0.0279951	0.936703
MCTP1	protein_coding	-2.79976	0.00279501	0.0646481		PDC	protein_coding	3.84174	0.0309132	0.954373
CHRD	protein_coding	1.31144	0.0028028	0.0647389		ENPP6	protein_coding	3.78595	0.0314764	0.957637
CUBN	protein_coding	-1.23109	0.00284343	0.0651271		PCDH10	protein_coding	4.79368	0.00514337	0.964724
CXCL8	protein_coding	1.7773	0.00286712	0.0654126		CCDC78	protein_coding	1.12686	0.00517519	0.964878
SNHG4	processed_transcript	-1.1116	0.00290197	0.0658488		MYCL	protein_coding	-2.45102	0.00526256	0.969557
GOLGA6L3	unprocessed_pseudogene	2.06394	0.00294678	0.0664156		CTD-2527I21.4	processed_transcript	7.71642	0.0324282	0.97308
CHKB-CPT1B	protein_coding	1.31319	0.0029704	0.0667681		PDE11A	protein_coding	-2.81775	0.0053147	0.973402
HOXB13	protein_coding	4.22896	0.00298664	0.0669505		GSTA1	protein_coding	3.57901	0.0347161	0.982949
SNHG23	lincRNA	-1.38459	0.00299973	0.0670674		RP11-432J22.2	antisense	3.39952	0.047927	0.999712
E2F7	protein_coding	-1.17946	0.00304649	0.0678411		KCNF1	protein_coding	4.30373	0.0480351	0.999712
RP11-793H13.11	antisense	1.13277	0.00306302	0.0680284		SEMA5B	protein_coding	4.57695	0.0394497	0.999712
HAS2	protein_coding	-1.24797	0.00307691	0.0682334		RP11-439M15.1	unprocessed_pseudogene	4.59993	0.03704	0.999712
GLDN	protein_coding	2.20937	0.00311111	0.068371		LINC00165	lincRNA	4.60989	0.0442109	0.999712
RP11-541M12.6	TEC	-1.15571	0.00324078	0.0704807		MYT1L	protein_coding	7.11687	0.04983	0.999712
PLS1	protein_coding	-1.66316	0.0032867	0.0710182		CNTNAP3P2	unprocessed_pseudogene	7.39815	0.038129	0.999712
INE2	antisense	2.65189	0.00337001	0.0720743		TBC1D3E	protein_coding	-9.25797	0.0193464	0.999888
TNFRSF10C	protein_coding	-1.27632	0.00337857	0.0721195		RP11-1060J15.4	antisense	-8.29289	0.0417666	0.999888
EBF4	protein_coding	2.33479	0.00338163	0.0721195		TBC1D3F	protein_coding	-8.15177	0.0109232	0.999888
HSPA4L	protein_coding	-1.00256	0.00342945	0.0726038		RP4-765C7.2	processed_pseudogene	-6.98099	0.00984135	0.999888
RP11-770J1.5	antisense	2.28516	0.00343512	0.072632		CTD-2192J16.17	protein_coding	-5.99069	0.0203555	0.999888
RMRP	ribozyme	1.62129	0.00349025	0.0737046		SOX10	protein_coding	-5.92305	0.0213046	0.999888
GCSHP5	processed_pseudogene	-1.82881	0.00361064	0.0757691		AC016757.3	processed_transcript	-5.88554	0.00962365	0.999888
CD9	protein_coding	-2.07757	0.00363005	0.075986		RP11-293I14.2	protein_coding	-5.70785	0.0093777	0.999888
RP11-463I20.1	TEC	1.58827	0.00365968	0.0764153		DNASE1L3	protein_coding	-5.45609	0.0354753	0.999888
CLSPN	protein_coding	-1.51259	0.00370909	0.0769363		RYR2	protein_coding	-5.06667	0.0354183	0.999888
RP11-73M18.10	antisense	-1.07804	0.00371457	0.0769363		SLITRK6	protein_coding	-5.06596	0.00634481	0.999888
CXCR5	protein_coding	1.20008	0.00380627	0.0782082		TNNT3	protein_coding	-5.01178	0.0336763	0.999888
TLR6	protein_coding	-1.84825	0.00384987	0.0789106		RPL7AP28	processed_pseudogene	-4.96999	0.00635451	0.999888
MECOM	protein_coding	-2.19794	0.00388601	0.0793598		RP11-121P12.1	lincRNA	-4.90292	0.00706588	0.999888
SNORD3A	snoRNA	1.28321	0.00390267	0.0794179		RP11-152F13.10	protein_coding	-4.90095	0.0486192	0.999888
ZNF853	protein_coding	1.73273	0.00392506	0.0796716		RP11-467L24.1	lincRNA	-4.89552	0.0111342	0.999888
ASPN	protein_coding	-2.09716	0.00399792	0.0805645		RPS14P8	processed_pseudogene	-4.88819	0.0354853	0.999888
RASL12	protein_coding	1.93396	0.0040191	0.0807969		GFRA3	protein_coding	-4.74735	0.0410151	0.999888
RP11-887P2.3	processed_pseudogene	-1.02692	0.00403316	0.0809823		CTD-2536I1.2	TEC	-4.7132	0.0226726	0.999888
MMRN2	protein_coding	-1.58881	0.00407078	0.0814162		GLYAT	protein_coding	-4.71018	0.0160851	0.999888
DOCK3	protein_coding	-1.69404	0.00414949	0.0826246		IGSF11	protein_coding	-4.52361	0.0421653	0.999888
RP11-296E7.1	processed_pseudogene	-1.21253	0.00421731	0.0832074		DHRS2	protein_coding	-4.47457	0.0164092	0.999888
RP11-265N6.2	antisense	2.49134	0.00423539	0.0834421		ZNF835	protein_coding	-4.44451	0.0317845	0.999888
CXCL6	protein_coding	2.96346	0.00427272	0.0839801		RP3-408N23.4	processed_pseudogene	-4.35787	0.0327807	0.999888
HLA-G	protein_coding	-1.01823	0.00438304	0.0853226		AC104809.4	processed_transcript	-4.34508	0.0395832	0.999888
RNF122	protein_coding	1.01454	0.00439198	0.0853226		AC006946.17	lincRNA	-4.23615	0.0121736	0.999888
DSP	protein_coding	-2.07974	0.00441909	0.0857497		TINAGL1	protein_coding	-4.17607	0.00883049	0.999888
KCNQ5	protein_coding	-2.28478	0.00446912	0.0862375		RP11-707O23.5	processed_pseudogene	-4.13189	0.039533	0.999888
RP4-765C7.2	processed_pseudogene	-6.60431	0.00448943	0.0865133		CHL1	protein_coding	-4.13054	0.0371252	0.999888
RP1-152L7.5	transcribed_unprocessed_pseudogene	-1.04043	0.00460282	0.0877239		CTD-2196E14.9	3prime_overlapping_ncrna	-4.12915	0.0402507	0.999888
NTN1	protein_coding	2.06217	0.00460323	0.0877239		RP11-330H6.5	protein_coding	-4.119	0.0329012	0.999888
CPT1B	protein_coding	1.1086	0.0047327	0.0893503		RP13-516M14.4	lincRNA	-4.1132	0.013389	0.999888
LA16c-390E6.5	antisense	1.05216	0.00479744	0.0901202		SFRP4	protein_coding	-4.11127	0.0252954	0.999888
PCDHB3	protein_coding	-2.21384	0.00480511	0.0901202		LINC00599	lincRNA	-4.10647	0.015016	0.999888
AGMAT	protein_coding	-1.29796	0.00482832	0.0903408		TMEM52B	protein_coding	-4.0834	0.0304453	0.999888
CACNG7	protein_coding	3.56948	0.0048551	0.0906394		RP11-148L24.1	lincRNA	-4.07526	0.0138202	0.999888
WSCD1	protein_coding	-4.52688	0.00493771	0.0916707		AC104451.2	unprocessed_pseudogene	-4.05317	0.0258634	0.999888
CH507-254M2.1	lincRNA	1.77697	0.0049537	0.0918656		RP11-343B18.2	lincRNA	-4.04718	0.0490467	0.999888
TMEM221	protein_coding	1.49578	0.00500406	0.0924176		ADGRL3	protein_coding	-4.00645	0.031336	0.999888
CCND1	protein_coding	-1.24266	0.00504844	0.0929791		ADAMTSL2	protein_coding	-3.97167	0.0392915	0.999888
PIK3AP1	protein_coding	-3.24699	0.00505135	0.0929791		RP11-287D1.3	protein_coding	-3.95684	0.0374285	0.999888
TMED7-TICAM2	protein_coding	-1.07066	0.00505261	0.0929791		MYO1H	protein_coding	-3.91991	0.018164	0.999888
RP11-958N24.2	unprocessed_pseudogene	2.50839	0.00511057	0.0935775		RP11-770E5.1	antisense	-3.8525	0.00623472	0.999888
APOC1	protein_coding	1.61779	0.00514088	0.0936971		FRMPD1	protein_coding	-3.81958	0.0448475	0.999888
RP4-568B10.1	TEC	1.56537	0.00514198	0.0936971		AP001429.1	sense_intronic	-3.7677	0.0256129	0.999888
LA16c-306E5.2	protein_coding	2.06675	0.00521185	0.0942498		HCN1	protein_coding	-3.69911	0.0100292	0.999888
CH507-154B10.1	lincRNA	-1.66856	0.00528945	0.094938		RP11-545P7.9	sense_intronic	-3.69822	0.045406	0.999888
CDCP1	protein_coding	-2.02193	0.00530348	0.09497		AC013271.3	processed_transcript	-3.67825	0.0187955	0.999888
ENTPD7	protein_coding	-1.13843	0.00533059	0.0951663		FAM66A	lincRNA	-3.6508	0.0103549	0.999888
MRAP2	protein_coding	-2.44608	0.00547615	0.0963274		ACSM5	protein_coding	-3.60678	0.0405403	0.999888
RP11-521B24.5	antisense	1.87606	0.00552925	0.0969558		PLN	protein_coding	-3.6047	0.0168446	0.999888
KRBOX1	protein_coding	1.66536	0.00561964	0.0973637		LINC00703	lincRNA	-3.5592	0.0455897	0.999888
RP5-1056L3.3	processed_pseudogene	-3.42159	0.00562152	0.0973637		TNFSF15	protein_coding	-3.54772	0.0151425	0.999888
UNC13D	protein_coding	1.22353	0.0056234	0.0973637		DPY19L2P1	transcribed_unprocessed_pseudogene	-3.51868	0.0494478	0.999888
ITGA6	protein_coding	-1.51793	0.00562805	0.0973637		FBN2	protein_coding	-3.48859	0.0150674	0.999888
MPP4	protein_coding	-1.46771	0.00562841	0.0973637		RP11-317L10.1	lincRNA	-3.42992	0.00727765	0.999888
SCAMP5	protein_coding	-1.96819	0.00565945	0.0975091		IGF2	protein_coding	-3.40958	0.0425209	0.999888
HCG4P7	unprocessed_pseudogene	1.17481	0.00565979	0.0975091		RP11-38C17.1	protein_coding	-3.39298	0.0158767	0.999888
ELANE	protein_coding	1.94001	0.00567465	0.0976646		SMCO3	protein_coding	-3.3652	0.0111766	0.999888
IFNWP19	unprocessed_pseudogene	-1.03724	0.00570139	0.0978232		RPGRIP1	protein_coding	-3.36162	0.0064545	0.999888
TMEM71	protein_coding	-1.64351	0.00584029	0.0986737		RP1-117B12.4	antisense	-3.34088	0.0155794	0.999888
TLE2	protein_coding	1.71901	0.00584523	0.0986737		EIF3LP2	processed_pseudogene	-3.33363	0.0456258	0.999888
NCAM1	protein_coding	-1.82469	0.00588561	0.0989562		ERVFRD-3	transcribed_processed_pseudogene	-3.33223	0.0478027	0.999888
GALNT15	protein_coding	1.20203	0.00597814	0.099535		ENO1P4	processed_pseudogene	-3.31292	0.0272331	0.999888
RP11-20G6.1	TEC	1.34695	0.00615989	0.10123		ACOT12	protein_coding	-3.31281	0.0380873	0.999888
CXCL3	protein_coding	2.092	0.00623043	0.101889		GAPDHP38	processed_pseudogene	-3.29871	0.0272674	0.999888
RP11-44N12.5	lincRNA	1.54848	0.00627909	0.102385		RP11-536O18.1	lincRNA	-3.29068	0.0381914	0.999888
RP11-629N8.5	TEC	-1.23142	0.00637558	0.103288		SPATA20P1	processed_pseudogene	-3.25538	0.0424378	0.999888
RP11-173P15.5	antisense	-4.24901	0.00637862	0.103288		BPIFB4	protein_coding	-3.21336	0.00950179	0.999888
SLC2A5	protein_coding	-1.84853	0.00644455	0.10397		RARB	protein_coding	-3.19248	0.0228439	0.999888
RP11-1100L3.7	antisense	1.03356	0.00647786	0.10413		RP1-136B1.1	lincRNA	-3.16747	0.0424934	0.999888
FER1L6	protein_coding	-2.95344	0.0065907	0.105212		RP11-159F24.6	antisense	-3.15695	0.0485298	0.999888
CXCL2	protein_coding	2.10764	0.00670079	0.106436		ANKRD20A1	protein_coding	-3.1449	0.0392853	0.999888
VEPH1	protein_coding	-1.39198	0.00670108	0.106436		C20orf141	protein_coding	-3.14207	0.0138831	0.999888
MILR1	protein_coding	-1.98022	0.00670549	0.106436		RP5-860F19.8	protein_coding	-3.12216	0.0240213	0.999888
RHPN1	protein_coding	1.04237	0.0068329	0.107723		LRFN5	protein_coding	-3.10984	0.00796316	0.999888
BRINP1	protein_coding	1.94771	0.00690034	0.108603		RP11-204M4.2	unprocessed_pseudogene	-3.02245	0.04878	0.999888
SHC4	protein_coding	-1.25575	0.00693646	0.108966		AP004782.1	TEC	-3.01857	0.0289605	0.999888
ZNF793	protein_coding	-1.10663	0.00699998	0.109553		LYPD1	protein_coding	-3.01247	0.0236733	0.999888
RP11-454C18.1	lincRNA	2.63386	0.007156	0.110419		FMO3	protein_coding	-3.00036	0.0258378	0.999888
PLEK2	protein_coding	-1.17458	0.00716191	0.110419		AARD	protein_coding	-2.99364	0.0156752	0.999888
GNG7	protein_coding	1.6734	0.00717583	0.110419		ANKRD30B	protein_coding	-2.98722	0.0162198	0.999888
KIAA1549L	protein_coding	-1.09874	0.00720001	0.110616		AC092667.2	antisense	-2.9068	0.0125935	0.999888
AC253572.1	protein_coding	-1.69639	0.00725752	0.110999		LINC01018	lincRNA	-2.89512	0.030677	0.999888
PRRX2	protein_coding	1.04757	0.00726819	0.110999		CROCC2	protein_coding	-2.89444	0.0102074	0.999888
RP1-257A7.5	lincRNA	1.69131	0.00727133	0.110999		HSPE1P26	processed_pseudogene	-2.8884	0.0352637	0.999888
DLGAP1	protein_coding	-1.58113	0.0072922	0.111216		SEMA6A	protein_coding	-2.84998	0.00594452	0.999888
WDR66	protein_coding	-1.099	0.00746278	0.11291		PLP1	protein_coding	-2.8404	0.00806117	0.999888
RP11-69I8.3	antisense	1.36739	0.00747853	0.11291		APLNR	protein_coding	-2.83691	0.0437462	0.999888
TEC	protein_coding	-1.7592	0.00749144	0.11291		UPF3AP3	transcribed_processed_pseudogene	-2.83333	0.00746938	0.999888
RASSF2	protein_coding	-2.11166	0.00751117	0.11291		RP11-680F8.1	antisense	-2.81276	0.0143299	0.999888
CDKL2	protein_coding	-2.01978	0.00752981	0.11291		TRIM67	protein_coding	-2.80638	0.0266535	0.999888
GALNT6	protein_coding	-1.87404	0.00754589	0.113026		MCHR1	protein_coding	-2.7867	0.0255562	0.999888
HLA-DRB1	protein_coding	3.3735	0.00758877	0.113263		LINC01305	lincRNA	-2.76278	0.0134742	0.999888
RP11-316M1.12	antisense	1.20741	0.0076058	0.11336		HLA-V	transcribed_unprocessed_pseudogene	-2.74122	0.0172693	0.999888
RP11-309L24.6	unprocessed_pseudogene	2.34347	0.00764031	0.11336		ART3	protein_coding	-2.73516	0.0121895	0.999888
MYLIP	protein_coding	1.17166	0.00766386	0.113402		SP9	protein_coding	-2.71956	0.0181767	0.999888
RP11-579D7.2	antisense	1.08164	0.00780608	0.114768		CRB1	protein_coding	-2.71393	0.0302047	0.999888
WBSCR27	protein_coding	-1.32454	0.00785165	0.114984		RP1-124C6.1	lincRNA	-2.71284	0.0497464	0.999888
LAMC2	protein_coding	-1.00059	0.0078961	0.115382		PLAC8	protein_coding	-2.71184	0.0194622	0.999888
MXRA5	protein_coding	1.04102	0.00794922	0.115855		TMEM92	protein_coding	-2.69728	0.012984	0.999888
RP11-498C9.13	antisense	1.06282	0.00800775	0.116303		RP11-77I22.2	lincRNA	-2.67288	0.0339631	0.999888
CIT	protein_coding	-1.75967	0.0080402	0.116572		LINC01614	lincRNA	-2.66991	0.0112483	0.999888
GFOD1	protein_coding	-1.13134	0.00811445	0.117157		RPL5P1	processed_pseudogene	-2.66972	0.00745371	0.999888
RAB3IP	protein_coding	-1.45954	0.0081317	0.117157		CTB-78F1.2	sense_intronic	-2.63112	0.0198447	0.999888
CTD-2033D15.3	antisense	1.42344	0.0081565	0.117157		CLMN	protein_coding	-2.62525	0.0157624	0.999888
DNER	protein_coding	-2.72961	0.00816211	0.117157		POMC	protein_coding	-2.61001	0.0163541	0.999888
SDPR	protein_coding	-1.11311	0.00816559	0.117157		PACSIN1	protein_coding	-2.59632	0.0368987	0.999888
GAP43	protein_coding	-2.47849	0.00818548	0.117157		TSHR	protein_coding	-2.59608	0.0110187	0.999888
CTB-31O20.3	antisense	3.91843	0.00829405	0.118088		CNGA4	protein_coding	-2.58878	0.04395	0.999888
CORO2A	protein_coding	-1.73654	0.00829986	0.118088		LINC00704	lincRNA	-2.58467	0.0101299	0.999888
AP001505.10	lincRNA	1.05199	0.00839125	0.118734		MGP	protein_coding	-2.56098	0.0073041	0.999888
RP11-127B20.2	lincRNA	1.93295	0.00843053	0.119037		ENTPD1	protein_coding	-2.53862	0.0262363	0.999888
IL10RB-AS1	antisense	1.08611	0.00848198	0.119271		CDRT4	protein_coding	-2.50815	0.0283826	0.999888
UCN	protein_coding	1.14214	0.00855179	0.12004		AC002480.3	antisense	-2.4894	0.0238152	0.999888
NAMPTP1	processed_pseudogene	-1.34008	0.00858126	0.1202		GEMIN8P4	processed_pseudogene	-2.48678	0.0204731	0.999888
SYPL2	protein_coding	-1.42418	0.00867431	0.120751		RP4-583P15.14	protein_coding	-2.46034	0.0180135	0.999888
KCND3	protein_coding	1.84244	0.00872087	0.121094		SNX19P3	processed_pseudogene	-2.45137	0.00742131	0.999888
SH2D5	protein_coding	-1.48862	0.00874423	0.121218		LINC01139	lincRNA	-2.44519	0.0139157	0.999888
SCUBE3	protein_coding	-1.21264	0.00878938	0.121484		ASB9	protein_coding	-2.44189	0.00787581	0.999888
PIK3R3	protein_coding	-1.24181	0.00881684	0.121595		AFAP1L2	protein_coding	-2.42184	0.0107739	0.999888
RP11-624G17.3	antisense	2.12036	0.00885758	0.121866		RP11-507E23.1	processed_pseudogene	-2.41105	0.0479635	0.999888
ZFAT	protein_coding	1.54897	0.00886378	0.121866		PAK3	protein_coding	-2.4094	0.01412	0.999888
PADI2	protein_coding	3.05131	0.00904065	0.123588		HIF1A-AS1	lincRNA	-2.39556	0.0139279	0.999888
SP140	protein_coding	-3.63478	0.00910139	0.123811		PPP1R42	protein_coding	-2.39329	0.0146881	0.999888
CHRNE	protein_coding	-2.82182	0.00918294	0.124819		SEMA3G	protein_coding	-2.36535	0.0124365	0.999888
PRR11	protein_coding	-1.29659	0.00943929	0.127183		PRG4	protein_coding	-2.36195	0.0279893	0.999888
RP11-347C12.3	protein_coding	-1.16598	0.00945386	0.127262		HRCT1	protein_coding	-2.35688	0.0240758	0.999888
FRMD5	protein_coding	-1.49228	0.00957068	0.128012		CTD-2331H12.7	lincRNA	-2.34113	0.0423816	0.999888
RP11-250B2.5	lincRNA	1.18029	0.00975781	0.129498		RP11-620J15.2	lincRNA	-2.31697	0.0321842	0.999888
SNAI1	protein_coding	1.24247	0.00976463	0.129498		ROCK1P1	transcribed_unprocessed_pseudogene	-2.31389	0.0490907	0.999888
RP11-756P10.3	processed_pseudogene	-2.86051	0.00978425	0.129552		EYA4	protein_coding	-2.30834	0.0298591	0.999888
FBLL1	protein_coding	2.74285	0.0101405	0.131843		BX470102.3	antisense	-2.30145	0.0465256	0.999888
LINC00632	lincRNA	-1.29247	0.0102319	0.132414		FGF12	protein_coding	-2.28781	0.0125472	0.999888
YPEL4	protein_coding	1.30357	0.0102989	0.13287		SP140	protein_coding	-2.28026	0.029951	0.999888
C8orf34-AS1	antisense	2.19137	0.0106218	0.135162		LINC00578	lincRNA	-2.27519	0.0194469	0.999888
SHCBP1	protein_coding	-1.3337	0.0107065	0.13593		ANXA8L1	protein_coding	-2.26768	0.0392288	0.999888
CTD-2192J16.22	protein_coding	1.42345	0.0108575	0.137119		FGF9	protein_coding	-2.26711	0.0233325	0.999888
SUSD2	protein_coding	-1.90606	0.0109364	0.137694		TPD52L1	protein_coding	-2.26582	0.0107376	0.999888
NR4A2	protein_coding	1.46738	0.0109404	0.137694		PSG6	protein_coding	-2.26501	0.0209063	0.999888
ARRB1	protein_coding	-1.1522	0.0109524	0.137694		THBS4	protein_coding	-2.25676	0.00589896	0.999888
IFITM1	protein_coding	1.34443	0.0110435	0.138489		COL4A4	protein_coding	-2.25111	0.0200972	0.999888
PCDHGC5	protein_coding	-1.07484	0.0111377	0.139188		ADAMTS7P1	transcribed_unprocessed_pseudogene	-2.22309	0.0324072	0.999888
LINC00511	lincRNA	1.13133	0.0113218	0.140336		TNNC1	protein_coding	-2.22152	0.0299822	0.999888
RP4-555D20.2	lincRNA	-1.20215	0.0113303	0.140338		SLC25A41	protein_coding	-2.19837	0.0236075	0.999888
P2RY14	protein_coding	-3.58551	0.0113962	0.140946		ASS1P2	processed_pseudogene	-2.15838	0.0402076	0.999888
GIPC2	protein_coding	-2.28235	0.0114097	0.141008		ANO4	protein_coding	-2.15411	0.028895	0.999888
RP11-360L9.8	antisense	4.25731	0.0116184	0.14285		RP11-88H9.2	lincRNA	-2.1277	0.0141414	0.999888
NRG2	protein_coding	-2.24217	0.0116358	0.142959		RP11-532F6.3	lincRNA	-2.12611	0.044114	0.999888
RP11-334A14.5	antisense	5.38541	0.0116579	0.143125		RP11-697N18.3	processed_pseudogene	-2.12497	0.0486356	0.999888
SAMD11	protein_coding	3.1758	0.0117174	0.143645		LMO7-AS1	antisense	-2.10355	0.018254	0.999888
RP11-50E11.2	processed_pseudogene	-2.35153	0.0117397	0.143813		SLCO4C1	protein_coding	-2.08403	0.0464124	0.999888
PREX2	protein_coding	1.64561	0.0118967	0.145311		DIO2	protein_coding	-2.07836	0.0181277	0.999888
EGR2	protein_coding	1.66857	0.0119422	0.145762		LINC00240	lincRNA	-2.06259	0.0105215	0.999888
MEX3A	protein_coding	1.0386	0.0119877	0.145997		RP5-858B6.3	antisense	-2.02044	0.041317	0.999888
ARNTL2	protein_coding	-1.31438	0.0120371	0.146174		RP4-647C14.2	antisense	-2.01308	0.0450542	0.999888
HSP90AA2P	processed_pseudogene	-1.25024	0.0121409	0.146811		HSD17B6	protein_coding	-1.99768	0.016626	0.999888
BCAT1	protein_coding	-1	0.0122001	0.147113		FLJ22447	lincRNA	-1.98928	0.03535	0.999888
RP11-317P15.4	lincRNA	1.25315	0.0122692	0.147561		CCDC144NL-AS1	antisense	-1.97328	0.0191324	0.999888
PGM5	protein_coding	-4.88745	0.0122764	0.147561		RP11-214K3.21	sense_intronic	-1.96155	0.0454784	0.999888
BRSK1	protein_coding	1.18727	0.0122861	0.147561		ACADL	protein_coding	-1.9534	0.0483229	0.999888
PLP1	protein_coding	-2.18787	0.0123099	0.147573		ITGA7	protein_coding	-1.93791	0.0153667	0.999888
BMPR1B	protein_coding	-1.3383	0.0123135	0.147573		ASPN	protein_coding	-1.92057	0.0126575	0.999888
RP11-500C12.1	TEC	2.38368	0.0124509	0.148718		LINC00691	lincRNA	-1.90995	0.0440833	0.999888
TNFRSF11B	protein_coding	1.50006	0.0126984	0.150814		SUSD2	protein_coding	-1.90991	0.00648323	0.999888
LPAR3	protein_coding	-2.36312	0.0127195	0.150957		RP1-278E11.3	processed_pseudogene	-1.90066	0.0155611	0.999888
SDR42E1	protein_coding	-2.07012	0.012749	0.151094		IQCA1	protein_coding	-1.86212	0.0378659	0.999888
RGS4	protein_coding	-1.25825	0.012804	0.151316		KANSL1-AS1	antisense	-1.8583	0.00592482	0.999888
RP11-68I18.10	sense_overlapping	1.14306	0.0128448	0.151692		CTD-2203K17.1	antisense	-1.85697	0.0168462	0.999888
PLPP2	protein_coding	2.4413	0.0129217	0.152385		JAK3	protein_coding	-1.84366	0.0151753	0.999888
AQP7	protein_coding	2.01672	0.0129767	0.152711		PCDH1	protein_coding	-1.80361	0.0398294	0.999888
RNF182	protein_coding	-1.31697	0.0130415	0.153358		PLIN1	protein_coding	-1.78886	0.00789751	0.999888
FABP5	protein_coding	-1.17368	0.0131808	0.153923		PAPPA2	protein_coding	-1.78856	0.0258729	0.999888
RP11-175B9.3	processed_pseudogene	1.05356	0.0133426	0.155386		NFE2L3	protein_coding	-1.78557	0.0403599	0.999888
RP11-63M22.2	antisense	3.96054	0.0136385	0.157186		AC010894.3	lincRNA	-1.75776	0.0359879	0.999888
FMNL2	protein_coding	-1.07193	0.0137051	0.15743		AC004453.8	processed_pseudogene	-1.73852	0.0329387	0.999888
RNF175	protein_coding	2.22625	0.0138556	0.158163		PDCD6IPP2	transcribed_unprocessed_pseudogene	-1.73566	0.0273204	0.999888
SLC22A18AS	protein_coding	1.28413	0.0140511	0.159958		ANGPT1	protein_coding	-1.71816	0.0178567	0.999888
FRK	protein_coding	-1.19962	0.0141754	0.161046		LRRC17	protein_coding	-1.7031	0.031239	0.999888
ALS2CR11	protein_coding	-1.28974	0.014368	0.162265		PYGM	protein_coding	-1.68825	0.0143184	0.999888
ODF3B	protein_coding	1.20721	0.01437	0.162265		C9orf147	antisense	-1.68429	0.0291513	0.999888
AC003092.1	lincRNA	-2.26769	0.0144364	0.162626		DIRC1	protein_coding	-1.67556	0.0474502	0.999888
LRFN5	protein_coding	-3.05958	0.0145319	0.163095		RP3-512B11.3	antisense	-1.6707	0.0309139	0.999888
RAMP2	protein_coding	1.94327	0.0145494	0.163095		ADH5P4	processed_pseudogene	-1.6683	0.0269185	0.999888
CTD-2587H24.5	antisense	-1.36596	0.0145506	0.163095		NAALAD2	protein_coding	-1.66223	0.00588042	0.999888
MAMDC2	protein_coding	-1.94267	0.0147935	0.163844		RP11-536K7.3	antisense	-1.6615	0.0129379	0.999888
PWAR5	TEC	-1.14013	0.0148284	0.163902		ANKRD31	protein_coding	-1.65772	0.0201152	0.999888
RP11-5C23.2	antisense	1.26125	0.0148579	0.163902		FAM84B	protein_coding	-1.63883	0.038638	0.999888
RP11-244F12.2	antisense	3.23179	0.0148716	0.163902		FGF11	protein_coding	-1.62524	0.0428138	0.999888
CRHR1-IT1	processed_transcript	-1.6983	0.0148876	0.16391		RP11-6O2.4	antisense	-1.61996	0.0441979	0.999888
RP11-1060J15.4	antisense	-2.57619	0.0151257	0.165553		LINC01273	lincRNA	-1.60454	0.0127929	0.999888
RAP1GAP	protein_coding	-2.78463	0.0152964	0.166875		RP11-435J9.2	lincRNA	-1.58445	0.0137169	0.999888
HCG4P5	unprocessed_pseudogene	-1.43533	0.0153339	0.167066		RP1-20C7.6	antisense	-1.58339	0.0441152	0.999888
RP11-19P22.8	antisense	1.00395	0.0155272	0.168297		RNF144A-AS1	processed_transcript	-1.57327	0.0496408	0.999888
SERF1A	protein_coding	1.54615	0.015605	0.168884		LINC00900	lincRNA	-1.56902	0.0448886	0.999888
TAF7L	protein_coding	-1.53154	0.0156696	0.169074		STXBP6	protein_coding	-1.56224	0.0127202	0.999888
EPS8L1	protein_coding	1.68345	0.015769	0.169587		LDB3	protein_coding	-1.54415	0.0172273	0.999888
F11R	protein_coding	-1.44606	0.0158222	0.1699		AC093627.9	lincRNA	-1.54282	0.0391054	0.999888
CDH20	protein_coding	-2.59176	0.0159641	0.170385		C1orf167	protein_coding	-1.53987	0.0422878	0.999888
GRIP2	protein_coding	-2.40543	0.0164707	0.173144		RP11-700P18.1	processed_pseudogene	-1.51025	0.0268303	0.999888
SYNM	protein_coding	-1.76309	0.0166279	0.174144		CTD-2555O16.2	antisense	-1.49065	0.0119882	0.999888
DUSP1	protein_coding	1.0893	0.0166297	0.174144		NEB	protein_coding	-1.48448	0.00822846	0.999888
FAM198A	protein_coding	1.98311	0.0166906	0.174144		COL21A1	protein_coding	-1.48023	0.0273881	0.999888
TIMP4	protein_coding	-1.28213	0.0167495	0.174433		HAPLN3	protein_coding	-1.46523	0.016718	0.999888
SNORA73B	snoRNA	1.58859	0.0169152	0.175395		ADAP2	protein_coding	-1.45899	0.0371579	0.999888
C21orf33	protein_coding	1.2275	0.0170557	0.176101		CTD-3234P18.6	lincRNA	-1.45074	0.0411502	0.999888
CLDN23	protein_coding	1.04239	0.017057	0.176101		FAUP1	processed_pseudogene	-1.44833	0.0467174	0.999888
KRT34	protein_coding	2.44386	0.0171866	0.176948		ARFGEF3	protein_coding	-1.44408	0.0443965	0.999888
TCF21	protein_coding	-2.72257	0.017358	0.177831		CEP170P1	transcribed_unprocessed_pseudogene	-1.44061	0.043393	0.999888
EFEMP1	protein_coding	1.80506	0.0173626	0.177831		P3H2	protein_coding	-1.43984	0.0454011	0.999888
ZNF536	protein_coding	-1.69392	0.0174154	0.178263		SNED1	protein_coding	-1.43923	0.0314759	0.999888
CAMK1D	protein_coding	-1.22657	0.0174896	0.178501		PDE1A	protein_coding	-1.43386	0.023164	0.999888
TUBB2B	protein_coding	1.19602	0.0175484	0.178968		MGARP	protein_coding	-1.42326	0.0328479	0.999888
RP11-96D1.11	antisense	2.07039	0.017621	0.179459		HLA-H	unprocessed_pseudogene	-1.42287	0.0133863	0.999888
EIF2S3L	protein_coding	-2.00648	0.0176999	0.179878		OXER1	protein_coding	-1.40159	0.0462966	0.999888
AC145124.2	antisense	-1.2374	0.0177617	0.179878		PCBP3	protein_coding	-1.38329	0.0127124	0.999888
RP5-1024N4.4	antisense	2.10888	0.0178764	0.180337		IL20RA	protein_coding	-1.38319	0.0253127	0.999888
CD36	protein_coding	-2.1793	0.0179884	0.180812		RP5-1125A11.7	lincRNA	-1.38193	0.0167644	0.999888
RP11-15J10.1	unprocessed_pseudogene	1.79238	0.0181397	0.181619		EFHC2	protein_coding	-1.37567	0.0258856	0.999888
BUB1	protein_coding	-1.26691	0.0181996	0.181805		FAM46B	protein_coding	-1.35822	0.0464624	0.999888
CTD-2583A14.10	protein_coding	-1.11215	0.0182168	0.181805		SYPL2	protein_coding	-1.34487	0.0236326	0.999888
ANLN	protein_coding	-1.1841	0.0182174	0.181805		NDUFA4L2	protein_coding	-1.335	0.0364153	0.999888
VMO1	protein_coding	1.43264	0.0184061	0.182734		RP11-33A14.1	lincRNA	-1.33445	0.0494837	0.999888
RP1-20B21.4	antisense	1.84392	0.0184109	0.182734		MED12L	protein_coding	-1.32922	0.0492216	0.999888
APOE	protein_coding	1.97741	0.0186335	0.183767		ATF3	protein_coding	-1.32846	0.0358758	0.999888
ST8SIA5	protein_coding	-2.06511	0.0188412	0.184907		NUTM2B	protein_coding	-1.32605	0.0167362	0.999888
CEP55	protein_coding	-1.10538	0.0190092	0.18583		RP11-247A12.2	antisense	-1.30023	0.0342411	0.999888
RP4-555D20.1	TEC	-1.2779	0.0192279	0.187203		AP002518.1	miRNA	-1.29659	0.0426001	0.999888
RTKN2	protein_coding	-1.4158	0.0193743	0.187822		AC145124.2	antisense	-1.29401	0.019545	0.999888
SLC37A2	protein_coding	-1.00487	0.0195935	0.188675		SYNPO	protein_coding	-1.27097	0.0336656	0.999888
PSG10P	transcribed_unprocessed_pseudogene	2.95696	0.0196044	0.188675		CTC-487M23.6	TEC	-1.26472	0.00668568	0.999888
KLF2	protein_coding	1.11532	0.0196569	0.188704		TCEB1P19	processed_pseudogene	-1.26372	0.046004	0.999888
AC017002.1	lincRNA	1.00637	0.0198155	0.189432		RP11-66N11.8	antisense	-1.26001	0.0228164	0.999888
RNF180	protein_coding	-2.37738	0.0200076	0.190377		SMN2	protein_coding	-1.25188	0.028097	0.999888
C15orf48	protein_coding	-1.94609	0.0200717	0.190761		HTR2A	protein_coding	-1.25161	0.0495024	0.999888
SAA1	protein_coding	2.86635	0.0202848	0.192118		CHAC1	protein_coding	-1.25048	0.0428525	0.999888
TMEM189-UBE2V1	protein_coding	-1.41063	0.0206107	0.193405		JAG1	protein_coding	-1.2053	0.0247589	0.999888
FRMD3	protein_coding	-1.81947	0.0207426	0.194162		RP11-588K22.2	sense_overlapping	-1.20422	0.0282774	0.999888
ADH1B	protein_coding	1.68671	0.0208027	0.194616		SENCR	antisense	-1.19699	0.00998871	0.999888
RNF212	protein_coding	1.54705	0.0209309	0.195052		NUAK2	protein_coding	-1.18115	0.0429116	0.999888
ESCO2	protein_coding	-1.19876	0.0212068	0.197075		BMS1P4	transcribed_unprocessed_pseudogene	-1.18103	0.0303261	0.999888
C8orf34	protein_coding	1.30405	0.0212378	0.197253		FAM118A	protein_coding	-1.16874	0.0409291	0.999888
ZNF185	protein_coding	-1.43677	0.0212671	0.197417		RP11-769O8.3	sense_intronic	-1.16091	0.0202165	0.999888
AGAP11	processed_transcript	-1.70039	0.0213289	0.197443		AGPAT4-IT1	TEC	-1.15563	0.024091	0.999888
EYA4	protein_coding	-2.84539	0.0214404	0.197635		HOXC5	protein_coding	-1.15532	0.0342769	0.999888
CSRNP3	protein_coding	-1.71437	0.021467	0.19772		RP11-798G7.8	lincRNA	-1.11417	0.0407188	0.999888
SRGAP3	protein_coding	-1.88054	0.0215977	0.198286		NXPH4	protein_coding	-1.09615	0.0422639	0.999888
IRF4	protein_coding	2.69651	0.0216024	0.198286		RP11-686D22.4	lincRNA	-1.08888	0.0443011	0.999888
EML6	protein_coding	-1.39442	0.0216373	0.198347		C6orf163	protein_coding	-1.08145	0.0399396	0.999888
KBTBD8	protein_coding	-1.28324	0.021675	0.198347		MCTP2	protein_coding	-1.07877	0.0186561	0.999888
RTN4RL2	protein_coding	1.10117	0.0217218	0.198555		AC007773.2	antisense	-1.07852	0.04496	0.999888
SLX1B	protein_coding	-1.74056	0.0218153	0.198867		LUZP6	protein_coding	-1.06502	0.00899383	0.999888
NR3C2	protein_coding	-1.43591	0.0218951	0.199212		PLEKHB1	protein_coding	-1.06233	0.0471686	0.999888
RP11-231C18.3	protein_coding	-8.8771	0.021966	0.19925		TCEAL7	protein_coding	-1.05887	0.0243435	0.999888
TNFSF18	protein_coding	2.80785	0.0222228	0.200521		BMP6	protein_coding	-1.05757	0.0422616	0.999888
UBE2QL1	protein_coding	1.90708	0.0222243	0.200521		HNMT	protein_coding	-1.04522	0.044837	0.999888
CACNA1G	protein_coding	2.00255	0.02233	0.200934		EML6	protein_coding	-1.04455	0.0149931	0.999888
TMC3-AS1	antisense	-1.04969	0.0223626	0.201119		FLJ37035	lincRNA	-1.04441	0.00682068	0.999888
LINC01341	processed_transcript	1.32183	0.0227465	0.203468		RP11-729L2.2	protein_coding	-1.04357	0.022086	0.999888
CTC-429P9.4	protein_coding	-2.55627	0.0227574	0.203468		MIR503HG	lincRNA	-1.03346	0.0462359	0.999888
RP11-256P1.1	antisense	5.87734	0.0228509	0.203991		DLG2	protein_coding	-1.02366	0.0135619	0.999888
C8orf4	protein_coding	1.72484	0.0228552	0.203991		NAIP	protein_coding	-1.01875	0.0179267	0.999888
GS1-600G8.5	lincRNA	-2.52589	0.0229385	0.204324		WASH7P	unprocessed_pseudogene	-1.01564	0.0105242	0.999888
MSX2	protein_coding	1.63501	0.0230171	0.20472		PRSS23	protein_coding	-1.01084	0.0173317	0.999888
OPCML	protein_coding	-2.29027	0.0230898	0.204791		HMCN1	protein_coding	-1.00766	0.0374943	0.999888
RP11-473I1.9	3prime_overlapping_ncrna	3.98978	0.0230937	0.204791		ST6GALNAC2	protein_coding	1.00187	0.0247137	0.999888
ARSE	protein_coding	2.40092	0.0231162	0.204791		CRYZ	protein_coding	1.00587	0.00971091	0.999888
AC007383.4	antisense	-7.12746	0.023509	0.206549		BMP2	protein_coding	1.05049	0.0372311	0.999888
SYT5	protein_coding	-1.76958	0.0237308	0.207626		HAGHL	protein_coding	1.05347	0.0113776	0.999888
RP11-488C13.7	lincRNA	1.79889	0.0238428	0.207737		RP11-513I15.6	processed_transcript	1.06158	0.0409014	0.999888
ITGA2	protein_coding	-1.04557	0.0238743	0.207841		NR4A1	protein_coding	1.06255	0.00605693	0.999888
AP000349.2	protein_coding	1.94272	0.0241698	0.209688		EFCAB1	protein_coding	1.07684	0.0411105	0.999888
RP11-181C21.4	processed_pseudogene	-1.04482	0.0242084	0.209728		LINC01004	antisense	1.08109	0.0302858	0.999888
TCF7	protein_coding	-1.52839	0.0242842	0.209856		SLC6A15	protein_coding	1.0952	0.0278888	0.999888
ZNF365	protein_coding	-1.86492	0.0243912	0.210136		EPS8L1	protein_coding	1.14087	0.0336138	0.999888
DPYSL4	protein_coding	1.24918	0.0244343	0.210284		TMEM158	protein_coding	1.15589	0.0480807	0.999888
RP4-647C14.2	antisense	-2.30417	0.0244628	0.210294		FGF5	protein_coding	1.16129	0.0131028	0.999888
ADD2	protein_coding	-3.68839	0.0245247	0.21061		FOSL1	protein_coding	1.17951	0.0347911	0.999888
RNA5-8S5	rRNA	1.98797	0.0246145	0.210841		RP11-142E9.1	sense_intronic	1.1899	0.0180801	0.999888
RNA5-8S5	rRNA	1.98797	0.0246145	0.210841		RP11-307C18.1	antisense	1.20832	0.0203485	0.999888
RNA5-8S5	rRNA	1.98797	0.0246145	0.210841		LOXL4	protein_coding	1.21558	0.0214718	0.999888
RNA5-8S5	rRNA	1.98797	0.0246145	0.210841		RP1-79C4.4	lincRNA	1.21949	0.0202812	0.999888
CCNE2	protein_coding	-1.02853	0.0246906	0.211265		RP11-423H2.1	transcribed_unprocessed_pseudogene	1.26091	0.00795395	0.999888
TMEM35	protein_coding	-1.49006	0.0251036	0.213069		ITGB3	protein_coding	1.27158	0.00889163	0.999888
HCG4	unprocessed_pseudogene	-3.11872	0.0251178	0.213081		MICAL2	protein_coding	1.36029	0.0355889	0.999888
ACER2	protein_coding	-1.13954	0.025319	0.213344		LAMA1	protein_coding	1.36225	0.0305217	0.999888
DOCK8	protein_coding	-1.94606	0.0253358	0.213344		CH507-254M2.2	lincRNA	1.36892	0.0363171	0.999888
DEPDC1	protein_coding	-1.21146	0.0253836	0.213605		RELT	protein_coding	1.38995	0.0278074	0.999888
RP11-25K19.1	antisense	1.01115	0.0254517	0.213749		STC1	protein_coding	1.39174	0.0462483	0.999888
FGR	protein_coding	1.11542	0.0255388	0.213897		WWC1	protein_coding	1.41756	0.014631	0.999888
NOV	protein_coding	1.00227	0.0255403	0.213897		CDH4	protein_coding	1.43964	0.0368305	0.999888
CASC5	protein_coding	-1.23356	0.0255605	0.213897		UCP2	protein_coding	1.44624	0.0244561	0.999888
MKX	protein_coding	1.17978	0.0256848	0.214416		ZFAT	protein_coding	1.44895	0.0239332	0.999888
NEFL	protein_coding	-2.17396	0.0257221	0.21462		TUBB2B	protein_coding	1.4866	0.00852031	0.999888
SBSN	protein_coding	1.16841	0.0257488	0.214657		LRRC3	protein_coding	1.50744	0.0148008	0.999888
L3MBTL4	protein_coding	2.47285	0.0257925	0.214657		GIPR	protein_coding	1.52919	0.0167225	0.999888
ITGA4	protein_coding	-1.04804	0.0258245	0.214657		RGS7	protein_coding	1.53344	0.0362706	0.999888
C3orf70	protein_coding	-1.99874	0.0258863	0.214657		UBASH3B	protein_coding	1.55415	0.0218004	0.999888
GIPR	protein_coding	1.67729	0.0263966	0.217128		NPB	protein_coding	1.59048	0.0373802	0.999888
MPZ	protein_coding	-1.37823	0.0266603	0.21885		ADGRG1	protein_coding	1.59416	0.04466	0.999888
RP11-20G6.3	3prime_overlapping_ncrna	2.81116	0.0269312	0.220218		KB-68A7.1	lincRNA	1.59794	0.0480441	0.999888
IKBKGP1	unprocessed_pseudogene	-1.27969	0.0271053	0.220879		AC004988.1	antisense	1.63624	0.0414472	0.999888
IFI44L	protein_coding	-1.08248	0.027425	0.222833		PSG7	protein_coding	1.6492	0.0166961	0.999888
RANBP3L	protein_coding	-2.14427	0.0275082	0.223194		HAS2	protein_coding	1.72656	0.0213429	0.999888
CNGA3	protein_coding	-1.99675	0.027562	0.223194		INA	protein_coding	1.72661	0.0152191	0.999888
ID4	protein_coding	1.63905	0.0276225	0.223264		DCAF13P3	processed_pseudogene	1.77234	0.0331053	0.999888
AC072062.1	antisense	-1.6184	0.0277692	0.223891		ITGB2-AS1	antisense	1.77986	0.0190403	0.999888
LINC00884	antisense	-1.0441	0.0278159	0.224027		PKD1P5	transcribed_unprocessed_pseudogene	1.79481	0.0375456	0.999888
RASL11A	protein_coding	1.04497	0.0278353	0.224027		IL1RN	protein_coding	1.79744	0.0337546	0.999888
STON1-GTF2A1L	protein_coding	-1.6729	0.0280116	0.224549		RP11-348N5.7	antisense	1.86106	0.0489355	0.999888
XXyac-YX65C7_A.2	antisense	1.51607	0.0280758	0.224848		EVI2B	protein_coding	1.88713	0.0244883	0.999888
MAFB	protein_coding	1.12936	0.0282254	0.225292		HAVCR2	protein_coding	1.90003	0.0132053	0.999888
SIK1	protein_coding	4.35218	0.0283071	0.225705		MYRIP	protein_coding	1.91757	0.0275501	0.999888
PDGFA	protein_coding	1.29764	0.0283175	0.225705		PTPRB	protein_coding	1.92383	0.0241824	0.999888
SDC1	protein_coding	-1.46703	0.0284074	0.225919		SHC2	protein_coding	1.95465	0.0115372	0.999888
ADAMTS12	protein_coding	-1.19424	0.0286278	0.227134		NTN1	protein_coding	1.99454	0.00842831	0.999888
TMEM37	protein_coding	1.90927	0.0288723	0.228171		AC073130.3	antisense	1.99686	0.0291943	0.999888
METTL7B	protein_coding	-1.75134	0.0289105	0.228258		RP3-460G2.2	lincRNA	2.01139	0.0202049	0.999888
TC2N	protein_coding	-1.76204	0.0290156	0.228872		RP11-21L19.1	antisense	2.0384	0.0449739	0.999888
LDLRAD4	protein_coding	2.1596	0.0290312	0.228887		POM121B	unprocessed_pseudogene	2.07801	0.00621304	0.999888
DLL1	protein_coding	1.09224	0.0291169	0.229347		ESM1	protein_coding	2.08808	0.0139274	0.999888
IGSF10	protein_coding	1.47854	0.0292937	0.230414		ADRA1D	protein_coding	2.08949	0.0259838	0.999888
RP11-259G18.3	processed_pseudogene	-7.13309	0.0294414	0.231142		SC22CB-1E7.1	processed_pseudogene	2.11012	0.00790196	0.999888
C12orf56	protein_coding	-1.53368	0.0296051	0.231992		GOLGA6L3	unprocessed_pseudogene	2.21311	0.0353001	0.999888
ANGPTL6	protein_coding	1.25878	0.0299868	0.23378		RP11-314N13.10	protein_coding	2.22722	0.0279407	0.999888
RP11-697E2.6	protein_coding	-1.13409	0.0301558	0.234947		LA16c-407A10.3	processed_transcript	2.23201	0.0375054	0.999888
IFITM2	protein_coding	1.25155	0.0308137	0.237659		RP11-594N15.3	sense_overlapping	2.2502	0.0472384	0.999888
RBP1	protein_coding	1.70912	0.0309507	0.237971		RP11-425D17.1	antisense	2.25733	0.0303312	0.999888
SIX2	protein_coding	2.43505	0.0309805	0.238003		CXCL5	protein_coding	2.29436	0.0375728	0.999888
CLEC14A	protein_coding	2.1017	0.0310566	0.238347		GMFG	protein_coding	2.29923	0.0209856	0.999888
AC093627.10	lincRNA	1.27918	0.0311456	0.238632		AC000068.5	antisense	2.37229	0.0307713	0.999888
RP11-462L8.1	lincRNA	-1.27973	0.0311637	0.238632		PLPP2	protein_coding	2.39214	0.0111019	0.999888
RAG1	protein_coding	-1.04653	0.0312707	0.239223		GALNTL6	protein_coding	2.43855	0.044274	0.999888
SPTLC3	protein_coding	-1.03759	0.031332	0.2394		TXLNB	protein_coding	2.45749	0.0293882	0.999888
INHBB	protein_coding	1.96144	0.0313368	0.2394		SLC14A1	protein_coding	2.48186	0.030066	0.999888
TMEM121	protein_coding	1.33475	0.0318898	0.241555		FOXF1	protein_coding	2.49268	0.0087856	0.999888
ROBO4	protein_coding	-2.35154	0.03193	0.241555		ASRGL1	protein_coding	2.50038	0.00593196	0.999888
RP11-706O15.5	lincRNA	5.06996	0.0319361	0.241555		PSG2	protein_coding	2.54661	0.0246375	0.999888
FAM196B	protein_coding	-1.53617	0.032046	0.241786		DLX3	protein_coding	2.57773	0.029737	0.999888
AC113188.2	TEC	2.20408	0.0322921	0.242444		CPN2	protein_coding	2.59159	0.0077766	0.999888
GYG2	protein_coding	1.24374	0.0325419	0.243446		KCNB2	protein_coding	2.61449	0.0215051	0.999888
CTD-2308L22.1	antisense	1.11166	0.0326525	0.243473		RP11-626G11.4	lincRNA	2.62219	0.035629	0.999888
CTC-448F2.6	processed_pseudogene	1.22285	0.0326695	0.243473		RP11-136C24.3	protein_coding	2.64965	0.0319515	0.999888
TDRD9	protein_coding	3.38239	0.0327564	0.243725		LLNLF-176F2.1	transcribed_processed_pseudogene	2.66261	0.0186018	0.999888
WISP2	protein_coding	1.07414	0.0327929	0.243798		CYP3A5	protein_coding	2.74225	0.0248044	0.999888
SEC1P	unitary_pseudogene	1.34308	0.0328004	0.243798		AC006129.1	lincRNA	2.76693	0.0448666	0.999888
AC013271.3	processed_transcript	-2.90885	0.0328985	0.244077		KRT15	protein_coding	2.83237	0.0490328	0.999888
CH507-254M2.2	lincRNA	1.44213	0.0334878	0.245959		LINC00887	lincRNA	2.84638	0.0271833	0.999888
IGFBP5	protein_coding	-1.43907	0.0335062	0.245986		ONECUT2	protein_coding	2.85664	0.0411533	0.999888
C1QTNF2	protein_coding	-1.77081	0.0340547	0.248596		ZFPM2-AS1	processed_transcript	2.86771	0.0126281	0.999888
ERICH2	protein_coding	1.27713	0.034138	0.248885		KRT34	protein_coding	2.95488	0.00631247	0.999888
NIPAL4	protein_coding	1.42991	0.0345546	0.250645		TAC1	protein_coding	3.03168	0.00894426	0.999888
FOSB	protein_coding	2.43218	0.0346889	0.250847		RP11-22L13.1	lincRNA	3.06974	0.0352915	0.999888
CLDN4	protein_coding	-1.4479	0.0347673	0.250954		SLC16A6	protein_coding	3.09166	0.0420923	0.999888
COL21A1	protein_coding	-1.44765	0.0349649	0.251715		CTD-2370N5.3	protein_coding	3.09306	0.0179093	0.999888
CKAP2L	protein_coding	-1.17083	0.0352206	0.252701		HOXB13	protein_coding	3.26292	0.0220256	0.999888
PTPN22	protein_coding	-1.33417	0.035402	0.253687		IRF4	protein_coding	3.26922	0.00943877	0.999888
ROCK1P1	transcribed_unprocessed_pseudogene	-1.82666	0.0354035	0.253687		LPAR3	protein_coding	3.40957	0.0212366	0.999888
EFNB3	protein_coding	1.25006	0.0357812	0.254867		AC012074.2	lincRNA	3.60323	0.0288612	0.999888
AC018647.3	lincRNA	-2.93525	0.035878	0.25523		CACNG7	protein_coding	3.61309	0.0110866	0.999888
RNF185-AS1	antisense	-2.50248	0.036209	0.256387		ADGRE1	protein_coding	3.66713	0.034405	0.999888
KY	protein_coding	-2.14669	0.0362325	0.256446		CTB-180A7.6	sense_overlapping	3.70699	0.0410454	0.999888
RP11-325K4.3	sense_intronic	1.29244	0.0363072	0.256725		MTCYBP18	processed_pseudogene	3.74043	0.0478049	0.999888
PKD1P5	transcribed_unprocessed_pseudogene	1.57339	0.0363643	0.256727		AC018804.6	unprocessed_pseudogene	3.78247	0.0198948	0.999888
CKLF-CMTM1	protein_coding	-1.09045	0.0366888	0.257893		GALNT13	protein_coding	3.78696	0.0163914	0.999888
ABCA10	protein_coding	1.03301	0.0367267	0.25798		RP11-252I13.2	lincRNA	3.81719	0.0348311	0.999888
AC004156.3	lincRNA	-1.11337	0.0367664	0.258151		AC093724.2	processed_pseudogene	3.85207	0.037232	0.999888
LDHD	protein_coding	-1.46284	0.0369019	0.258886		AP002884.2	protein_coding	3.87777	0.0101523	0.999888
ASPM	protein_coding	-1.22438	0.0369451	0.259028		RP4-671O14.7	antisense	3.87989	0.0358558	0.999888
MKI67	protein_coding	-1.09915	0.0369531	0.259028		AC002056.3	processed_pseudogene	3.94916	0.0264622	0.999888
PCDHA10	protein_coding	-2.27128	0.037324	0.260527		CACNG8	protein_coding	4.00978	0.0471351	0.999888
RPS6KL1	protein_coding	-1.86665	0.0373409	0.260527		RP11-134O21.1	lincRNA	4.03013	0.0353044	0.999888
DPT	protein_coding	1.26733	0.0375006	0.261225		PADI3	protein_coding	4.03983	0.0254075	0.999888
HBB	protein_coding	4.13092	0.0376125	0.261312		LINC01504	lincRNA	4.49791	0.0491309	0.999888
PEBP4	protein_coding	1.75046	0.0376535	0.261312		KCNA1	protein_coding	4.99275	0.00618423	0.999888
CYP24A1	protein_coding	2.53758	0.0377121	0.261358		HERC2P7	unprocessed_pseudogene	5.34363	0.00798678	0.999888
AL513523.2	protein_coding	3.64808	0.0378113	0.261756		CTD-2207O23.3	protein_coding	7.86136	0.0471213	0.999888
RP5-1180E21.5	antisense	3.6361	0.0379166	0.262377		RP11-403I13.7	lincRNA	8.24328	0.0382889	0.999888
RP11-138C9.1	antisense	2.98428	0.0379425	0.262448
RP11-221N13.3	lincRNA	-1.38609	0.0379737	0.262555
DHRS3	protein_coding	1.49124	0.0380765	0.262811
CCDC144B	transcribed_unprocessed_pseudogene	1.89054	0.038105	0.262811
CTD-2647L4.5	antisense	2.14544	0.0382714	0.263255
TOP2A	protein_coding	-1.05186	0.0386258	0.264015
LINC01085	lincRNA	-1.96438	0.0388626	0.264981
FBLN7	protein_coding	1.12482	0.0389263	0.265308
ELN	protein_coding	2.23596	0.0390435	0.265794
ABCB5	protein_coding	-2.6038	0.0391322	0.266169
HPDL	protein_coding	-1.03168	0.0395293	0.267566
AARD	protein_coding	-1.82325	0.0396639	0.268043
BHLHE22	protein_coding	1.9994	0.0398801	0.268536
ADAM23	protein_coding	-1.1688	0.0400232	0.268995
AC009487.6	processed_pseudogene	-1.14406	0.0403336	0.269449
RAD9B	protein_coding	-1.13924	0.0403373	0.269449
FAM228A	protein_coding	-1.7841	0.0404837	0.269881
KIF14	protein_coding	-1.13826	0.0407916	0.271158
SERPINI1	protein_coding	-1.74343	0.0409032	0.271596
GVINP2	processed_pseudogene	-3.11881	0.0409673	0.271913
MC4R	protein_coding	-2.53298	0.0411396	0.272438
TUBAP2	processed_pseudogene	-1.04795	0.041278	0.27289
PNMA6B	unprocessed_pseudogene	-2.95701	0.0415633	0.274023
CORO7-PAM16	protein_coding	1.05065	0.0417769	0.274383
NOG	protein_coding	1.51487	0.0417818	0.274383
RP11-265D17.2	antisense	1.84631	0.0418325	0.274609
OMG	protein_coding	-1.41022	0.0418935	0.274618
ONECUT2	protein_coding	2.29271	0.0420449	0.275079
GALNT12	protein_coding	-1.40939	0.0421195	0.275218
FRRS1L	protein_coding	-2.27088	0.0421356	0.275218
RP11-423H2.3	antisense	-1.87024	0.0428857	0.277471
TSPAN11	protein_coding	1.58531	0.0430981	0.277958
RP11-403I13.7	lincRNA	7.74892	0.0431893	0.277958
OSBP2	protein_coding	-1.44936	0.043706	0.279372
RP11-395I6.3	sense_overlapping	1.21326	0.043726	0.279372
TSPAN10	protein_coding	-1.10337	0.0438772	0.279372
ITGA3	protein_coding	-1.16348	0.0440085	0.279372
AIF1L	protein_coding	-2.13197	0.04422	0.280177
EGLN3	protein_coding	2.09324	0.0448193	0.281328
PLK1	protein_coding	-1.06531	0.0450851	0.282153
HTR2A	protein_coding	-1.42439	0.0450901	0.282153
ITGB1P1	processed_pseudogene	-1.21238	0.0451194	0.282153
SEC63P1	processed_pseudogene	-1.12566	0.0451346	0.282153
CAMK2A	protein_coding	-1.20702	0.0452187	0.282296
FLVCR1-AS1	lincRNA	1.30629	0.0455062	0.282896
PHACTR3	protein_coding	1.94942	0.0455625	0.282896
SLC16A11	protein_coding	1.58911	0.0457627	0.28362
TLR1	protein_coding	-1.52384	0.0458687	0.283857
CPM	protein_coding	1.71896	0.0458949	0.283914
MALRD1	protein_coding	2.45625	0.0460211	0.284069
KLHL3	protein_coding	-1.17836	0.0460376	0.284069
PCDHB15	protein_coding	1.03442	0.0460403	0.284069
NR2F2-AS1	antisense	-1.35234	0.0461195	0.284359
DNAH5	protein_coding	-1.25652	0.0463075	0.285158
TBC1D3F	protein_coding	-7.71787	0.0463167	0.285158
CD83	protein_coding	-1.0256	0.0463248	0.285158
LUZP6	protein_coding	1.73107	0.0463799	0.285229
RGS7	protein_coding	1.86724	0.046915	0.286336
LRRC25	protein_coding	1.69335	0.0469532	0.286336
GUCY1A2	protein_coding	-1.49963	0.0471998	0.28706
LINC00672	lincRNA	1.11064	0.0472739	0.28721
RP11-536C12.1	TEC	1.33932	0.0475937	0.288247
CERS4	protein_coding	1.43251	0.0476796	0.288494
RP1-34H18.1	lincRNA	-1.00897	0.0477037	0.288494
EPB41L4A	protein_coding	-1.75695	0.0479722	0.289389
RP11-6N17.6	antisense	3.22303	0.048098	0.289991
AC006011.4	processed_pseudogene	1.26597	0.0481066	0.289991
ATOH8	protein_coding	1.15047	0.0481266	0.290001
HRCT1	protein_coding	-1.89122	0.0487392	0.291039
AC062029.1	antisense	-1.02863	0.0498473	0.29475
