# Supplementary material for: Transcriptome analysis in LRRK2 and idiopathic Parkinson’s disease at different glucose levels
Source: NPJ Parkinsons Dis. 2021 Dec 1;7:109. doi: 10.1038/s41531-021-00255-x (PMC8636510; doi:10.1038/s41531-021-00255-x)
Supplement: Supplementary file 3 — Supplementary Data 2 [file 41531_2021_255_MOESM3_ESM.xlsx]

## Sheet: All PD
Supplementary Table 2. List of differentially expressed genes (DEGs) identified in fibroblast from PD patients (iPD and L2PD) as compared to healthy subjects in the validation phase at 25 mM (a) and 5 mM (b) glucose concentration. Log2 FC denotes fold change (FC) gene expression values in cases vs. controls.
a) Validation 25 mM Glucose						b) Validation 5 mM Glucose
Gene	Type	log2 FC	P-value	FDR adj. P-value		Gene	Type	log2 FC	P-value	FDR adj. P-value
IL27RA	protein_coding	-1.24672	7.94106e-11	2.05697e-06		IL27RA	protein_coding	-1.36466	1.20591e-12	2.89876e-08
KRBOX1	protein_coding	-1.99735	7.31505e-06	0.0631606		KRBOX1	protein_coding	-2.22046	6.12007e-07	0.00490381
HCP5	sense_overlapping	-1.66808	1.48139e-05	0.0950127		IDO1	protein_coding	3.5218	1.3525e-06	0.00696801
CH507-154B10.1	lincRNA	-2.44214	2.15152e-05	0.0950127		POLR2J2	protein_coding	1.59129	1.44937e-06	0.00696801
NRCAM	protein_coding	-1.4189	2.20081e-05	0.0950127		TBC1D3D	protein_coding	-5.24297	2.66285e-06	0.0106683
TBC1D3D	protein_coding	-4.70963	3.43905e-05	0.0989797		CH507-154B10.1	lincRNA	-2.47029	1.40476e-05	0.0335451
IDO1	protein_coding	2.76413	5.22782e-05	0.132654		CTD-2369P2.12	protein_coding	2.11249	1.43864e-05	0.0335451
GSTT2B	protein_coding	1.74426	5.63329e-05	0.132654		HCP5	sense_overlapping	-1.70649	1.4944e-05	0.0335451
KCNAB3	protein_coding	1.18733	7.00775e-05	0.151135		PABPC4L	protein_coding	-1.01242	1.53505e-05	0.0335451
RP11-384F7.2	lincRNA	-1.31348	9.97436e-05	0.151135		PDE10A	protein_coding	2.12928	1.76817e-05	0.0354194
VWF	protein_coding	1.56256	0.000105024	0.151135		RP11-384F7.2	lincRNA	-1.4407	2.27145e-05	0.0420008
DDTL	protein_coding	3.20214	0.000122408	0.166881		GSTT2B	protein_coding	1.80556	3.08087e-05	0.049372
PDE10A	protein_coding	1.72764	0.000169482	0.197815		VASH2	protein_coding	1.49226	6.88491e-05	0.0897243
HLA-DRA	protein_coding	-3.21502	0.000174501	0.197815		CMKLR1	protein_coding	3.15872	7.09195e-05	0.0897243
MGP	protein_coding	2.39273	0.000180343	0.197815		RP11-848G14.5	unprocessed_pseudogene	8.8061	0.000142214	0.155388
RP11-302B13.1	processed_pseudogene	2.00386	0.0001906	0.197815		LINC01443	lincRNA	-2.06	0.000171892	0.167517
LINC01443	lincRNA	-2.04491	0.000194191	0.197815		FAIM2	protein_coding	1.31309	0.000184145	0.167517
FEM1AP2	processed_pseudogene	-3.71748	0.000220822	0.197815		RP11-478C19.2	processed_transcript	1.28342	0.000188159	0.167517
CTD-2192J16.17	protein_coding	-7.34086	0.000306169	0.245395		MGP	protein_coding	2.36737	0.000211054	0.177213
SLITRK6	protein_coding	-3.43086	0.000312629	0.245395		SAMD5	protein_coding	-2.73502	0.000215202	0.177213
SERINC2	protein_coding	-1.08893	0.000456043	0.314093		bP-21264C1.1	unprocessed_pseudogene	-1.8227	0.000221166	0.177213
CCDC144B	transcribed_unprocessed_pseudogene	1.67041	0.000460127	0.314093		NRCAM	protein_coding	-1.20714	0.000303217	0.23512
B4GALNT4	protein_coding	1.99866	0.000572326	0.341519		SERINC2	protein_coding	-1.11611	0.000327768	0.238754
TMC6	protein_coding	-2.8407	0.00058012	0.341519		B4GALNT4	protein_coding	2.07354	0.000367557	0.259043
TDRD9	protein_coding	3.26003	0.000599777	0.345245		IGFN1	protein_coding	3.26596	0.000377174	0.259043
VASH2	protein_coding	1.27827	0.000634394	0.357233		HCLS1	protein_coding	-2.24198	0.000393359	0.262655
RN7SL832P	lincRNA	1.26818	0.00094215	0.469318		RP11-75C10.6	TEC	2.14455	0.000494448	0.284493
PCDH17	protein_coding	-3.1461	0.000985419	0.469854		TAC1	protein_coding	-2.1692	0.000589548	0.314923
RAB4B-EGLN2	protein_coding	-1.71732	0.00103931	0.480739		TMC3	protein_coding	5.25818	0.000645704	0.323909
FAM198A	protein_coding	-2.1275	0.00126314	0.55456		CCDC144B	transcribed_unprocessed_pseudogene	1.62713	0.000646794	0.323909
SAMD5	protein_coding	-2.36229	0.00136331	0.578915		XXbac-B461K10.4	processed_transcript	1.5028	0.00075918	0.351477
RNF180	protein_coding	-1.68305	0.00152233	0.602079		RBP1	protein_coding	2.29956	0.000808017	0.351477
RP11-328C8.4	antisense	-2.11071	0.00165872	0.619183		FEM1AP2	processed_pseudogene	-3.13002	0.000822475	0.351477
TMC3	protein_coding	4.70062	0.00167327	0.619183		RP11-514P8.6	protein_coding	6.92889	0.000833439	0.351477
RP11-75I2.3	TEC	-1.90888	0.00171579	0.624101		FBXO41	protein_coding	-1.03473	0.00090193	0.373803
TMC4	protein_coding	2.66854	0.00185489	0.650964		SERPINA3	protein_coding	1.27042	0.00131689	0.491365
GBP5	protein_coding	2.59868	0.00190341	0.650964		GOLGA8K	protein_coding	1.82458	0.00132868	0.491365
LGI2	protein_coding	1.99449	0.00210699	0.672562		RP11-356B19.11	sense_intronic	3.81873	0.00142729	0.512078
RP11-848G14.5	unprocessed_pseudogene	6.97333	0.0021091	0.672562		ZNF423	protein_coding	1.38103	0.00154676	0.525224
PRG4	protein_coding	3.59721	0.0021927	0.672562		NOS3	protein_coding	-1.80448	0.00157105	0.525224
LINC00240	lincRNA	1.60343	0.00221617	0.672562		GP1BB	protein_coding	1.00429	0.00157318	0.525224
HLA-F	protein_coding	-1.08666	0.00228309	0.672562		TMC4	protein_coding	2.78324	0.0016297	0.529387
CHI3L1	protein_coding	2.31401	0.0023958	0.672562		MAL2	protein_coding	2.73938	0.00179621	0.553808
GRIP2	protein_coding	3.11338	0.00246602	0.672562		CD24	protein_coding	1.57601	0.00181178	0.553808
SC22CB-1E7.1	processed_pseudogene	-1.73538	0.00247828	0.672562		RNF180	protein_coding	-1.65195	0.00182007	0.553808
ZNF423	protein_coding	1.3101	0.00261396	0.672562		SC22CB-1E7.1	processed_pseudogene	-1.76742	0.00206574	0.598267
TSPAN15	protein_coding	-2.27522	0.00264497	0.672562		IGFALS	protein_coding	3.32408	0.00219568	0.60152
MUSK	protein_coding	2.12072	0.00266551	0.672562		ABCC6	protein_coding	2.7932	0.00228548	0.610426
PLCE1-AS1	antisense	-1.39522	0.002709	0.672562		MST1R	protein_coding	-1.74078	0.00243882	0.644224
LINC01444	lincRNA	-2.72655	0.00272629	0.672562		PCSK2	protein_coding	-4.00334	0.00254976	0.659125
ENTPD1	protein_coding	2.7588	0.00283392	0.677084		SLITRK6	protein_coding	-2.8629	0.00257408	0.659125
TAC1	protein_coding	-1.87331	0.00284918	0.677084		ZDHHC11B	protein_coding	4.22558	0.00259089	0.659125
RBP1	protein_coding	2.03226	0.00295544	0.693715		GTF2IRD2P1	transcribed_unprocessed_pseudogene	1.04191	0.00276943	0.659125
FXYD6	protein_coding	2.89717	0.00297272	0.693715		FILIP1	protein_coding	1.04558	0.00292818	0.677622
MST1R	protein_coding	-1.70482	0.00317046	0.720391		CELF5	protein_coding	-3.47853	0.00324461	0.717565
LINC01449	lincRNA	3.62022	0.00340812	0.735671		RAD51L3-RFFL	protein_coding	-4.59969	0.00331069	0.717565
IGFN1	protein_coding	2.69808	0.00345999	0.740696		MTMR8	protein_coding	2.19535	0.00331349	0.717565
CTD-3074O7.11	protein_coding	6.77947	0.00364426	0.773748		CYP2W1	protein_coding	3.6463	0.00357445	0.73761
FAIM2	protein_coding	1.01277	0.00373898	0.787106		PCDH10	protein_coding	-2.06684	0.00370822	0.73761
COL28A1	protein_coding	1.98595	0.00386005	0.79018		RP11-16N11.2	antisense	2.00645	0.00379383	0.73761
RP11-3L21.2	antisense	-2.12368	0.00388031	0.79018		SLITRK1	protein_coding	-1.95331	0.00393429	0.73761
FAM162B	protein_coding	-5.59765	0.00388427	0.79018		VGLL2	protein_coding	-3.58989	0.00399786	0.73761
SLITRK1	protein_coding	-1.94066	0.00400065	0.797928		HPGD	protein_coding	2.04704	0.00427438	0.742871
CACNA1H	protein_coding	3.21232	0.00408164	0.800961		TDRD9	protein_coding	2.70165	0.0043005	0.742871
ADD2	protein_coding	3.33778	0.00416935	0.804619		HLA-F	protein_coding	-1.01858	0.00431759	0.742871
CDKL2	protein_coding	-1.34508	0.00419347	0.804619		GUSBP3	transcribed_unprocessed_pseudogene	1.07543	0.00434342	0.742871
AC072062.1	antisense	1.06714	0.00427877	0.808999		RP11-1100L3.8	lincRNA	3.50427	0.00435747	0.742871
ASIC2	protein_coding	3.95401	0.00442106	0.814024		LINC01204	lincRNA	-1.10126	0.00448663	0.744281
RP11-514P8.6	protein_coding	5.85245	0.00444027	0.814024		MAP3K9	protein_coding	-1.51502	0.00467343	0.764218
HS3ST1	protein_coding	-4.10319	0.00458585	0.830679		PLCE1-AS1	antisense	-1.31147	0.00480667	0.778232
HOXC5	protein_coding	1.26155	0.00471217	0.841789		HNRNPA1P12	processed_pseudogene	3.20915	0.00488864	0.778232
CFLAR-AS1	antisense	-3.18199	0.00483845	0.852588		MC5R	protein_coding	-1.88103	0.00513791	0.794381
PCSK2	protein_coding	-3.68224	0.00515265	0.878085		DDTL	protein_coding	2.26775	0.00519292	0.795079
GOLGA8IP	transcribed_unprocessed_pseudogene	-2.42487	0.00540957	0.89628		DDX11-AS1	antisense	1.55055	0.00544814	0.810855
STOX1	protein_coding	3.53928	0.00568325	0.907956		SLPI	protein_coding	2.35792	0.00566513	0.827023
ABCG2	protein_coding	1.07877	0.00573282	0.907956		CTD-3088G3.8	protein_coding	1.43276	0.00570689	0.827023
CLUL1	protein_coding	2.45111	0.00574595	0.907956		CACNA1H	protein_coding	3.09946	0.00575929	0.827023
ASNSP1	unprocessed_pseudogene	-2.97346	0.00574602	0.907956		PRG4	protein_coding	3.22894	0.00577572	0.827023
PCDH10	protein_coding	-1.9684	0.00574847	0.907956		STC1	protein_coding	1.27687	0.00583044	0.829302
EFHC2	protein_coding	1.07516	0.00578361	0.907956		GOLGA8Q	protein_coding	1.3319	0.00597669	0.831162
PPP1R9A	protein_coding	-1.30674	0.0059273	0.913803		AC226119.4	transcribed_unprocessed_pseudogene	3.93008	0.00598182	0.831162
SMIM5	protein_coding	-3.93899	0.00595849	0.913803		RP11-1060J15.4	antisense	7.69831	0.00607068	0.838661
CTD-2303H24.2	processed_transcript	1.5864	0.00609423	0.917785		ANKRD30B	protein_coding	-1.34122	0.00615196	0.844067
bP-2189O9.2	unprocessed_pseudogene	-2.54308	0.00615132	0.921027		MOB3B	protein_coding	1.17191	0.00621516	0.844067
MTRNR2L8	protein_coding	2.72613	0.00624471	0.924324		CTD-2651B20.3	antisense	-2.52409	0.0062532	0.844463
DLK1	protein_coding	3.40161	0.00642363	0.940063		TM4SF20	protein_coding	-1.20119	0.00629035	0.844734
MSTN	protein_coding	-1.90379	0.006497	0.940177		SBK1	protein_coding	1.87876	0.00635719	0.848968
RERG	protein_coding	2.1616	0.00663726	0.944956		SAXO2	protein_coding	1.40326	0.00648925	0.861816
HRK	protein_coding	-2.26308	0.00682016	0.9498		EYA4	protein_coding	-2.15986	0.00661622	0.869075
NPIPA8	protein_coding	-3.88316	0.00710325	0.978038		MIR646HG	lincRNA	-2.52596	0.0066974	0.870228
CNTNAP4	protein_coding	3.53133	0.00740643	0.994035		DNM1P46	transcribed_unprocessed_pseudogene	-1.1416	0.00686354	0.882277
THEGL	protein_coding	-3.14346	0.00776158	0.998905		RPS4XP8	processed_pseudogene	3.74693	0.00697418	0.884194
GABRB3	protein_coding	1.45649	0.00780754	0.998905		GABRB3	protein_coding	1.47846	0.0069888	0.884194
MC4R	protein_coding	-1.97911	0.00794683	0.998905		RP3-467L1.6	sense_intronic	1.41916	0.0072418	0.901678
CCDC7	protein_coding	1.07398	0.00797366	0.998905		RP11-23F23.2	lincRNA	1.93651	0.00745662	0.90536
C4A	protein_coding	1.24169	0.00798823	0.998905		SOX8	protein_coding	2.66191	0.00748477	0.90536
TUBA8	protein_coding	1.84048	0.00811856	0.998905		C4A	protein_coding	1.24738	0.0077486	0.905713
CTD-2302E22.5	processed_pseudogene	-2.97358	0.0081796	0.998905		bP-2171C21.6	processed_pseudogene	-1.33151	0.00777763	0.905713
TNK1	protein_coding	1.0525	0.00831065	0.998905		TBC1D26	protein_coding	2.33387	0.00782758	0.905713
SLITRK5	protein_coding	-2.70372	0.00837818	0.998905		KRT87P	transcribed_unprocessed_pseudogene	-3.0853	0.00788325	0.905713
LHX8	protein_coding	-2.04214	0.00840262	0.998905		PP14571	processed_transcript	3.50204	0.00810492	0.905713
ACHE	protein_coding	-1.47111	0.00841655	0.998905		RPL34P33	processed_pseudogene	3.21043	0.00818954	0.905713
MOB3B	protein_coding	1.12399	0.00844447	0.998905		RSPO4	protein_coding	-2.63177	0.0081967	0.905713
RP11-1060J15.4	antisense	7.36836	0.00862567	0.998905		LMO2	protein_coding	2.0064	0.00827127	0.907876
RP11-302B13.5	protein_coding	1.08479	0.0086329	0.998905		PSCA	protein_coding	2.4596	0.00834252	0.911534
TBC1D3C	protein_coding	-4.70262	0.00895792	0.999898		MC4R	protein_coding	-1.95951	0.00865922	0.925113
NELL2	protein_coding	3.35918	0.00901499	0.999898		ZC3H12D	protein_coding	1.01175	0.00911338	0.941996
HLA-DPA1	protein_coding	-1.72707	0.00912305	0.999898		CDH23	protein_coding	1.6586	0.00911939	0.941996
ZBED9	protein_coding	1.37344	0.00926208	0.999898		OSTN	protein_coding	3.78831	0.00916742	0.941996
CTD-3214H19.4	protein_coding	4.95781	0.00960006	0.999898		FAM198A	protein_coding	-1.69442	0.00918944	0.941996
MMP10	protein_coding	1.65839	0.0096179	0.999898		RP11-46H11.11	TEC	1.14127	0.00920897	0.941996
TMEM132B	protein_coding	1.03088	0.00967614	0.999898		RP11-266K4.9	lincRNA	1.05491	0.00934938	0.942221
MIR646HG	lincRNA	-2.3964	0.00977586	0.999898		MMP10	protein_coding	1.68074	0.00938144	0.942221
TOMM20P4	processed_pseudogene	-2.16657	0.0099802	0.999898		PON3	protein_coding	-2.1117	0.00938358	0.942221
THEMIS	protein_coding	-1.2045	0.00999236	0.999898		CHI3L1	protein_coding	1.97901	0.00942519	0.942221
C1QTNF7	protein_coding	1.90952	0.00999986	0.999898		CDKL2	protein_coding	-1.21355	0.00950195	0.942221
RP11-16P20.3	antisense	3.5391	0.0101097	0.999898		CTD-2201E18.5	lincRNA	1.84092	0.00959547	0.942221
NOS3	protein_coding	-1.45705	0.0101723	0.999898		NPIPA8	protein_coding	-3.71727	0.00996302	0.942221
AC011551.3	sense_intronic	3.62823	0.010287	0.999898		Metazoa_SRP	misc_RNA	3.21092	0.0101947	0.942221
C8G	protein_coding	1.28615	0.0106277	0.999898		TBC1D3C	protein_coding	-4.61064	0.0104085	0.942221
APCDD1	protein_coding	1.84497	0.0108043	0.999898		MCHR2	protein_coding	-2.75161	0.0104264	0.942221
CYTL1	protein_coding	-1.96417	0.0110278	0.999898		IGLV5-52	IG_V_gene	-5.45098	0.0107757	0.945351
FGF13-AS1	antisense	-1.71378	0.0111061	0.999898		HOXB13	protein_coding	-3.38713	0.0108519	0.948571
ANKRD30B	protein_coding	-1.24975	0.0112553	0.999898		CILP	protein_coding	2.05327	0.0109965	0.956981
RNF183	protein_coding	-3.06699	0.0116204	0.999898		ZNF730	protein_coding	1.85623	0.0115555	0.969874
EYA4	protein_coding	-2.00372	0.011764	0.999898		RP11-879F14.2	lincRNA	-1.09	0.0117008	0.969874
GSTT2	polymorphic_pseudogene	2.45014	0.0117684	0.999898		Metazoa_SRP	misc_RNA	3.4571	0.0118426	0.975605
CLU	protein_coding	1.03628	0.0118026	0.999898		EXOSC3P1	processed_pseudogene	3.34013	0.0118613	0.975605
KRT80	protein_coding	-1.13828	0.011818	0.999898		ALX3	protein_coding	-2.81031	0.0119729	0.975605
FCHO1	protein_coding	1.11204	0.0121976	0.999898		RP11-834C11.14	processed_transcript	1.00367	0.0121144	0.977202
LA16c-360H6.2	transcribed_processed_pseudogene	-3.8255	0.0124562	0.999898		SLITRK5	protein_coding	-2.48441	0.0122938	0.983984
LEF1	protein_coding	-1.42908	0.01248	0.999898		RP11-996F15.5	antisense	1.3619	0.0123622	0.983984
AP001437.1	antisense	1.10721	0.0125302	0.999898		RP11-469A15.2	lincRNA	-1.66659	0.0124716	0.985197
RP11-73B2.6	transcribed_processed_pseudogene	-1.67721	0.0127655	0.999898		RP11-368J21.3	transcribed_unprocessed_pseudogene	2.80115	0.0125186	0.985197
UGT8	protein_coding	-3.20636	0.0129571	0.999898		PCYT1B	protein_coding	1.04858	0.0126403	0.985197
AC100830.4	antisense	2.75566	0.0131945	0.999898		RP11-87H9.5	TEC	1.22358	0.0126545	0.985197
CTD-2207O23.3	protein_coding	-6.21062	0.0132139	0.999898		RP5-899B16.1	lincRNA	-1.90715	0.0126729	0.985197
SLCO5A1	protein_coding	1.60034	0.013217	0.999898		ICA1	protein_coding	-1.37178	0.0127045	0.985197
AC007192.4	protein_coding	6.25161	0.0135559	0.999898		CTD-3126B10.5	TEC	4.25339	0.0128464	0.985197
CDH23	protein_coding	1.56087	0.0135906	0.999898		FAM228A	protein_coding	-1.60417	0.0134354	0.985197
RP1-142L7.9	lincRNA	2.66749	0.0138357	0.999898		ENO1P3	processed_pseudogene	3.33387	0.013479	0.985197
LINC00843	lincRNA	1.53848	0.0139459	0.999898		AF129075.5	sense_intronic	1.91382	0.013507	0.985197
NSG1	protein_coding	-1.83446	0.0140038	0.999898		MMP23B	protein_coding	1.32368	0.0135662	0.985197
LYPD6B	protein_coding	-1.52159	0.0140465	0.999898		PCDH17	protein_coding	-2.31201	0.0135857	0.985197
MAP4K1	protein_coding	1.12989	0.0147003	0.999898		GBP5	protein_coding	2.06213	0.0135994	0.985197
SERF1A	protein_coding	1.46937	0.0147378	0.999898		SCG3	protein_coding	-3.63045	0.0136179	0.985197
NEAT1_2	misc_RNA	-1.79189	0.014781	0.999898		LINC01444	lincRNA	-2.12911	0.0136367	0.985197
RP11-235E17.4	sense_intronic	-3.01075	0.0149926	0.999898		RP11-345J4.3	protein_coding	-2.46535	0.0137002	0.985197
OAS3	protein_coding	1.29381	0.0151425	0.999898		TLE6	protein_coding	1.2548	0.013811	0.985197
TSPAN18	protein_coding	-1.56843	0.0154963	0.999898		TUBB2BP1	unprocessed_pseudogene	-1.26098	0.0142995	0.985197
VN1R81P	unprocessed_pseudogene	-1.94959	0.0155081	0.999898		AC004870.4	processed_transcript	-3.08291	0.0143805	0.985197
RP11-392O17.1	lincRNA	3.03409	0.0155495	0.999898		PCDH15	protein_coding	2.62368	0.0144604	0.985197
HLA-DRB6	transcribed_unprocessed_pseudogene	-4.65384	0.0155621	0.999898		BAIAP2L1	protein_coding	-1.15315	0.0145478	0.985197
STC1	protein_coding	1.11789	0.0157129	0.999898		SCARNA15	processed_transcript	1.4739	0.0145911	0.985197
TMEM37	protein_coding	1.68881	0.015841	0.999898		LYPD6B	protein_coding	-1.51271	0.0146371	0.985197
DMD	protein_coding	-1.39089	0.0159649	0.999898		CTD-2659N19.10	antisense	1.26298	0.0146996	0.985197
AC016629.3	antisense	-3.09936	0.0160079	0.999898		FAM106A	protein_coding	1.68585	0.0148283	0.985197
CACNA2D2	protein_coding	1.53465	0.0160532	0.999898		RP11-475I24.1	unprocessed_pseudogene	3.82046	0.014845	0.985197
PAX8	protein_coding	2.30304	0.0161308	0.999898		RP11-613M10.8	protein_coding	-1.44517	0.0149305	0.985197
SLPI	protein_coding	2.01329	0.0162761	0.999898		RP11-158L12.4	TEC	1.05615	0.0150915	0.985197
RP11-497H16.7	transcribed_unprocessed_pseudogene	1.53726	0.0164918	0.999898		MIR4697HG	TEC	3.11561	0.0151847	0.985197
ROCK1P1	transcribed_unprocessed_pseudogene	-1.52394	0.0165161	0.999898		KYNU	protein_coding	1.83654	0.0154168	0.985197
NPNT	protein_coding	-1.62897	0.0168974	0.999898		RP11-135N5.3	TEC	1.52378	0.0154327	0.985197
FLJ38576	TEC	1.26053	0.0169839	0.999898		HSPA12B	protein_coding	1.46194	0.0156389	0.985197
ABCC6	protein_coding	2.06524	0.017723	0.999898		SLC24A3	protein_coding	-1.35625	0.0161029	0.985197
AP000230.1	lincRNA	-1.85169	0.0178592	0.999898		BCRP3	transcribed_unprocessed_pseudogene	2.50829	0.0161298	0.985197
bP-21264C1.1	unprocessed_pseudogene	-1.14556	0.0178823	0.999898		C8orf44-SGK3	protein_coding	-1.32372	0.016201	0.985197
RPL13P2	processed_pseudogene	3.2058	0.0180193	0.999898		PLA2G5	protein_coding	1.61343	0.0166538	0.985197
HOXB9	protein_coding	-3.54234	0.0182798	0.999898		GRIN3A	protein_coding	-4.74386	0.0168928	0.985197
CTD-2319I12.5	lincRNA	-3.38364	0.0185495	0.999898		MAGEL2	protein_coding	1.3915	0.0169163	0.985197
ADGRG1	protein_coding	-1.70473	0.0185917	0.999898		ANKRD30BP1	unprocessed_pseudogene	-2.99117	0.0172554	0.985197
GNAO1	protein_coding	-1.71481	0.0187691	0.999898		SERF1A	protein_coding	1.43123	0.0174475	0.985197
RP11-930P14.2	lincRNA	-1.74003	0.0188083	0.999898		RP11-693M3.1	TEC	1.83779	0.0176074	0.985197
HCLS1	protein_coding	-1.48747	0.0188621	0.999898		RP11-180M15.6	lincRNA	1.75808	0.0177211	0.985197
RP11-245D16.4	lincRNA	2.09813	0.0189155	0.999898		RP11-932O9.9	lincRNA	1.09748	0.0177494	0.985197
RPL23AP88	processed_pseudogene	4.50143	0.0190388	0.999898		MEI1	protein_coding	1.02841	0.0177837	0.985197
LONRF2	protein_coding	1.30727	0.01919	0.999898		BMS1P8	transcribed_unprocessed_pseudogene	-2.43611	0.0179297	0.985197
PADI1	protein_coding	-1.9595	0.0192663	0.999898		CYP24A1	protein_coding	2.47456	0.0181215	0.985197
GHc-857G6.7	TEC	-1.6433	0.0193501	0.999898		IGSF9B	protein_coding	2.63529	0.0182079	0.985197
SH3RF2	protein_coding	1.34528	0.019371	0.999898		INHBB	protein_coding	2.45377	0.0186969	0.985197
GOLGA8Q	protein_coding	1.09973	0.0194446	0.999898		ADAMTS7P3	transcribed_unprocessed_pseudogene	1.20979	0.0187832	0.985197
LAMA1	protein_coding	-1.35752	0.0199475	0.999898		CASZ1	protein_coding	-1.21268	0.0190233	0.985197
SLC47A2	protein_coding	3.62549	0.0210747	0.999898		CTD-2130O13.1	lincRNA	-2.88569	0.0191392	0.985197
ERLEC1P1	processed_pseudogene	-3.74031	0.0211752	0.999898		HS3ST1	protein_coding	-3.48812	0.0191685	0.985197
RP11-848G14.2	transcribed_unprocessed_pseudogene	1.77507	0.0215263	0.999898		DES	protein_coding	-1.56998	0.0192769	0.985197
UBE2Q2P6	transcribed_unprocessed_pseudogene	-1.41771	0.0216349	0.999898		TSPAN18	protein_coding	-1.516	0.0192901	0.985197
NNAT	protein_coding	2.72694	0.0218064	0.999898		RP11-399J13.2	TEC	2.22789	0.0193822	0.985197
BMS1P8	transcribed_unprocessed_pseudogene	-2.28694	0.0218219	0.999898		H19	processed_transcript	3.04057	0.019416	0.985197
AC003088.1	lincRNA	-2.08544	0.0218416	0.999898		PPP1R9A	protein_coding	-1.10463	0.0197956	0.985197
GRM4	protein_coding	1.49726	0.0220334	0.999898		GALNTL6	protein_coding	-1.78653	0.0198845	0.985197
RP13-254B10.1	processed_pseudogene	2.61867	0.0221074	0.999898		INGX	transcribed_processed_pseudogene	-1.88174	0.0198881	0.985197
FAM212B-AS1	antisense	-1.16161	0.0223696	0.999898		CTD-2303H24.2	processed_transcript	1.3424	0.0202025	0.985197
HS1BP3-IT1	sense_intronic	-2.76289	0.0223995	0.999898		RP11-480D4.2	lincRNA	2.53829	0.0202114	0.985197
HCAR1	protein_coding	-2.80278	0.0229692	0.999898		GOLGA6L17P	transcribed_unprocessed_pseudogene	1.92131	0.0202737	0.985197
KCNJ6	protein_coding	-1.12067	0.0237361	0.999898		AC093642.3	lincRNA	1.70798	0.0202757	0.985197
RP5-867C24.1	processed_pseudogene	1.76821	0.023889	0.999898		SOX6	protein_coding	-1.89239	0.0203404	0.985197
ENDOU	protein_coding	3.14226	0.0240343	0.999898		RP11-345P4.10	antisense	2.53553	0.0204837	0.985197
CTD-2538G9.5	sense_intronic	2.98512	0.0242577	0.999898		GSTT2	polymorphic_pseudogene	2.24602	0.0205826	0.985197
RP13-401N8.1	antisense	1.84712	0.0243949	0.999898		TMEM59L	protein_coding	1.7178	0.0206591	0.985197
AGAP7P	unprocessed_pseudogene	2.04373	0.0243955	0.999898		AURKC	protein_coding	1.08693	0.0206904	0.985197
RP11-218E20.3	lincRNA	2.45515	0.0245993	0.999898		BX842568.2	processed_pseudogene	1.55356	0.0207068	0.985197
GOLGA8O	protein_coding	-1.33494	0.0247001	0.999898		FAM182B	protein_coding	-2.10172	0.0208461	0.985197
H19	processed_transcript	2.91982	0.0248152	0.999898		RP11-974F13.5	unprocessed_pseudogene	3.05417	0.0209577	0.985197
ATF7IP2	protein_coding	-1.27018	0.0251033	0.999898		ZNF728	protein_coding	-3.28833	0.0210097	0.985197
CILP	protein_coding	1.7732	0.0251363	0.999898		LA16c-OS12.2	lincRNA	2.48883	0.021085	0.985197
RP3-402G11.25	antisense	1.99822	0.0260424	0.999898		RP11-563J2.2	lincRNA	1.43997	0.0212324	0.985197
SAXO2	protein_coding	1.14687	0.026265	0.999898		GP5	protein_coding	1.57721	0.0215392	0.985197
TREML3P	transcribed_unprocessed_pseudogene	-2.07311	0.0264315	0.999898		OLFM5P	unprocessed_pseudogene	1.39028	0.0216725	0.985197
LMO2	protein_coding	1.68375	0.0264888	0.999898		ZNF888	lincRNA	-1.76551	0.0219902	0.985197
DUXAP9	transcribed_processed_pseudogene	-1.60531	0.0265313	0.999898		RP11-632P5.1	TEC	1.53939	0.0220952	0.985197
MYZAP	protein_coding	1.75426	0.0265428	0.999898		LAGE3P1	processed_pseudogene	3.09012	0.0222115	0.985197
PON3	protein_coding	-1.85599	0.0265759	0.999898		TRIM60P18	unprocessed_pseudogene	1.579	0.0225515	0.985197
RP5-967N21.11	lincRNA	2.15562	0.0267372	0.999898		RP11-361H10.3	sense_overlapping	3.11004	0.0226134	0.985197
RP11-59D5__B.2	antisense	2.36455	0.0267953	0.999898		MTRNR2L8	protein_coding	2.21837	0.0228134	0.985197
MYH15	protein_coding	1.63807	0.0268412	0.999898		LIMD1-AS1	antisense	3.2177	0.0231979	0.985197
CNGA3	protein_coding	1.69431	0.02724	0.999898		RP11-161M6.2	lincRNA	1.51983	0.023422	0.985197
MCAM	protein_coding	-1.62736	0.0274162	0.999898		KB-226F1.2	lincRNA	3.10065	0.0237241	0.985197
PAPL	protein_coding	-1.83791	0.0279206	0.999898		GABBR2	protein_coding	-1.44781	0.0237297	0.985197
CD24	protein_coding	1.0903	0.0281458	0.999898		MYH15	protein_coding	1.66379	0.0238	0.985197
AC009133.24	processed_transcript	1.83068	0.0282363	0.999898		CDK15	protein_coding	-1.01948	0.0238259	0.985197
AC104651.2	processed_pseudogene	-2.83956	0.0282419	0.999898		CLUL1	protein_coding	1.88611	0.0239458	0.985197
MKRN3	protein_coding	-2.10997	0.0285194	0.999898		CTD-2555K7.2	processed_transcript	2.84955	0.0240659	0.985197
PRPH2	protein_coding	-1.04207	0.0285614	0.999898		ASIC2	protein_coding	3.0496	0.0241066	0.985197
RP11-542C16.2	protein_coding	-1.73571	0.0285964	0.999898		LA16c-380F5.1	TEC	3.2056	0.0242079	0.985197
MAL2	protein_coding	1.47779	0.0287109	0.999898		LGALS9	protein_coding	1.19886	0.0243438	0.985197
HOXB13	protein_coding	-2.81999	0.0288716	0.999898		SNX18P12	processed_pseudogene	-1.31644	0.02437	0.985197
AC017060.1	lincRNA	2.10266	0.0290331	0.999898		RP4-568B10.1	TEC	-2.38256	0.0248068	0.985197
MARVELD3	protein_coding	-2.16417	0.0290414	0.999898		LINC01355	lincRNA	1.65661	0.0249217	0.985197
GRIN3A	protein_coding	-4.30639	0.0291834	0.999898		MX1	protein_coding	1.45511	0.0249288	0.985197
SBK1	protein_coding	1.55759	0.0292753	0.999898		RP11-197N18.8	TEC	2.29253	0.0251852	0.985197
RP11-474P2.4	lincRNA	1.41591	0.0293116	0.999898		RP3-354N19.3	processed_pseudogene	2.91813	0.0257427	0.985197
SMURF2P1	transcribed_unprocessed_pseudogene	-1.37357	0.0293439	0.999898		RP13-401N8.1	antisense	1.67152	0.0257489	0.985197
MX1	protein_coding	1.41344	0.0293818	0.999898		RPSAP5	processed_pseudogene	2.828	0.0260049	0.985197
RP11-347C12.3	protein_coding	1.12343	0.0295385	0.999898		C10orf105	protein_coding	2.32578	0.026156	0.985197
RP11-455B3.1	lincRNA	2.17516	0.029573	0.999898		SLC47A2	protein_coding	3.66299	0.0263909	0.985197
AC006273.4	lincRNA	-1.71274	0.02971	0.999898		RP11-876N24.7	sense_intronic	1.60567	0.0268792	0.985197
KRT19	protein_coding	1.84743	0.0299356	0.999898		AC019117.2	lincRNA	3.11265	0.0271517	0.985197
PLD5	protein_coding	-1.99782	0.0301567	0.999898		HRK	protein_coding	-1.83963	0.0274807	0.985197
bP-2171C21.6	processed_pseudogene	-1.0718	0.030203	0.999898		VCAM1	protein_coding	1.62057	0.0276277	0.985197
COX20P1	processed_pseudogene	2.13982	0.030311	0.999898		CHRM4	protein_coding	1.40064	0.0278743	0.985197
GNAT2	protein_coding	-1.42588	0.0303257	0.999898		RP11-188C12.2	transcribed_processed_pseudogene	2.48634	0.0281387	0.985197
RP11-79P5.9	lincRNA	1.23965	0.0303609	0.999898		FABP5P7	processed_pseudogene	1.58683	0.0281866	0.985197
ARHGAP25	protein_coding	-1.67042	0.0304494	0.999898		RP11-701H24.9	protein_coding	1.94762	0.0284188	0.985197
AC015987.1	antisense	-1.79961	0.0304678	0.999898		RP5-857K21.4	lincRNA	1.2627	0.0285708	0.985197
RP11-343B18.2	lincRNA	-2.93969	0.0306499	0.999898		RP11-146N23.1	processed_pseudogene	-1.78716	0.0287125	0.985197
AL022393.9	TEC	-1.13028	0.0310477	0.999898		KCNRG	protein_coding	1.24729	0.0287735	0.985197
GPM6A	protein_coding	-2.0979	0.0311373	0.999898		ZNF341-AS1	antisense	2.82695	0.0288152	0.985197
CTNNAP1	processed_pseudogene	1.6855	0.031138	0.999898		HSD17B2	protein_coding	3.33702	0.0288503	0.985197
CH17-360D5.2	lincRNA	1.70609	0.0314256	0.999898		DNAAF3	protein_coding	1.0128	0.0289931	0.985197
PLA2G4C	protein_coding	-1.04456	0.0319413	0.999898		bP-2189O9.2	unprocessed_pseudogene	-1.76818	0.0290153	0.985197
GALNT18	protein_coding	1.03555	0.0319813	0.999898		SPATA13	lincRNA	-1.05763	0.0291104	0.985197
CTD-2369P2.12	protein_coding	1.03381	0.0329215	0.999898		PADI2	protein_coding	-1.69188	0.0292071	0.985197
OLR1	protein_coding	1.19061	0.0329352	0.999898		BRI3P1	processed_pseudogene	1.98206	0.0293697	0.985197
AC116614.1	antisense	2.5577	0.0329816	0.999898		TGM5	protein_coding	-1.72482	0.029406	0.985197
RP11-974F13.5	unprocessed_pseudogene	2.87314	0.0331255	0.999898		P2RX5-TAX1BP3	protein_coding	-1.09852	0.0294856	0.985197
KYNU	protein_coding	1.63171	0.0334732	0.999898		CNOT7P1	processed_pseudogene	2.59472	0.029566	0.985197
TLL2	protein_coding	-1.15239	0.0334882	0.999898		OAS1	protein_coding	1.60167	0.0296373	0.985197
GCK	protein_coding	1.01458	0.0334889	0.999898		PRPH2	protein_coding	-1.03467	0.0297004	0.985197
XXbac-BPG157A10.21	lincRNA	1.1226	0.0339346	0.999898		EBF4	protein_coding	1.33048	0.02977	0.985197
C9orf139	antisense	2.22259	0.0340143	0.999898		LYNX1	protein_coding	1.2024	0.0298034	0.985197
TUBB2BP1	unprocessed_pseudogene	1.17311	0.0340171	0.999898		RP11-350E12.5	processed_pseudogene	-3.10768	0.0298527	0.985197
COL10A1	protein_coding	-1.32452	0.0342366	0.999898		SOWAHA	protein_coding	-2.87922	0.0298682	0.985197
CTA-384D8.35	lincRNA	2.79751	0.0345763	0.999898		RN7SL368P	misc_RNA	3.27481	0.0299137	0.985197
CDH20	protein_coding	1.65778	0.0346078	0.999898		C9orf106	lincRNA	1.26833	0.0300586	0.985197
LGALS9	protein_coding	1.12445	0.0346335	0.999898		ADD2	protein_coding	2.52395	0.0300751	0.985197
LMO7-AS1	antisense	-1.95995	0.0347131	0.999898		RP11-872D17.8	protein_coding	1.17008	0.0302905	0.985197
TM4SF18	protein_coding	1.78394	0.034741	0.999898		RP11-252K23.2	sense_intronic	1.06885	0.0307544	0.985197
RP11-212P7.3	processed_transcript	-1.03912	0.0351446	0.999898		RP11-500G22.4	antisense	3.08614	0.0308056	0.985197
LHX9	protein_coding	1.28007	0.0352125	0.999898		RP1-221C16.8	antisense	-1.21481	0.0308237	0.985197
RP11-764D10.2	sense_intronic	3.17627	0.0352959	0.999898		NTN5	protein_coding	1.05918	0.0308894	0.985197
FAM41C	lincRNA	1.21337	0.0353141	0.999898		LHX8	protein_coding	-1.6603	0.0309621	0.985197
CDC42-IT1	sense_intronic	3.19518	0.0354892	0.999898		NPNT	protein_coding	-1.46913	0.031	0.985197
TYW1B	protein_coding	1.09054	0.0355496	0.999898		CTD-3051D23.1	lincRNA	2.02394	0.0312791	0.985197
MAST4-AS1	antisense	-1.66995	0.0357753	0.999898		CAMK1D	protein_coding	1.18376	0.0313516	0.985197
RP11-800A18.3	TEC	1.92263	0.0360445	0.999898		RP5-1126H10.2	3prime_overlapping_ncrna	1.14437	0.0313647	0.985197
KIRREL-IT1	sense_intronic	2.92665	0.0360966	0.999898		APCDD1	protein_coding	1.55202	0.0320124	0.985197
KCNMB2	protein_coding	1.92608	0.0362786	0.999898		CTD-2555C10.3	lincRNA	2.9933	0.0320218	0.985197
GP5	protein_coding	1.40385	0.0365282	0.999898		RP11-75I2.3	TEC	-1.2795	0.0320809	0.985197
AKR7L	polymorphic_pseudogene	1.1581	0.0366226	0.999898		RP11-685M7.3	antisense	-1.5179	0.032288	0.985197
PXDNL	protein_coding	1.63619	0.0367359	0.999898		DMD	protein_coding	-1.23489	0.0323224	0.985197
TBC1D3	protein_coding	-8.72262	0.0369967	0.999898		ADGRF5	protein_coding	3.6971	0.0324064	0.985197
AC124789.1	processed_transcript	1.10975	0.037006	0.999898		RP11-10B2.1	processed_pseudogene	2.03388	0.0324268	0.985197
BPI	protein_coding	2.09312	0.0370415	0.999898		DDO	protein_coding	2.71471	0.0326179	0.985197
AC061992.2	lincRNA	1.00777	0.0375822	0.999898		AC017060.1	lincRNA	2.33067	0.0327186	0.985197
TRAPPC3L	protein_coding	1.1623	0.037945	0.999898		RP11-893F2.5	lincRNA	1.63522	0.0327303	0.985197
POC1B-GALNT4	protein_coding	1.12721	0.0380593	0.999898		ZNF812	protein_coding	4.6526	0.0331088	0.985197
CTC-471J1.8	processed_transcript	1.59912	0.0383662	0.999898		GHc-857G6.7	TEC	1.51109	0.0333218	0.985197
RP1-256G22.2	antisense	2.84088	0.0387445	0.999898		TMEM139	protein_coding	3.04015	0.0340058	0.985197
LINC00908	lincRNA	1.03182	0.038869	0.999898		RP11-837J7.3	TEC	-1.39073	0.0341356	0.985197
RP11-372B4.3	sense_intronic	1.65546	0.0388746	0.999898		LGI2	protein_coding	1.37027	0.0342812	0.985197
EREG	protein_coding	3.99835	0.0391417	0.999898		KB-1683C8.1	processed_pseudogene	2.7032	0.0343308	0.985197
RPL12P42	processed_pseudogene	2.61201	0.0391677	0.999898		BGLAP	protein_coding	2.21462	0.0343838	0.985197
RPS20P10	processed_pseudogene	2.27135	0.0392564	0.999898		RP11-497H16.8	unprocessed_pseudogene	3.01956	0.0344244	0.985197
PRR5-ARHGAP8	protein_coding	3.66415	0.0395811	0.999898		RP11-106D4.2	sense_intronic	1.65631	0.034483	0.985197
CP	protein_coding	1.61488	0.0395822	0.999898		OLR1	protein_coding	1.17886	0.0346757	0.985197
RP11-54O7.1	lincRNA	1.30622	0.0397283	0.999898		ARHGAP31-AS1	antisense	-2.24803	0.0346808	0.985197
SLAIN1	protein_coding	2.00445	0.0398398	0.999898		WDR86	protein_coding	2.2887	0.0351684	0.985197
C15orf48	protein_coding	-1.30517	0.0398483	0.999898		ATE1-AS1	antisense	1.43936	0.0352419	0.985197
CH507-24F1.2	lincRNA	2.1459	0.040063	0.999898		CTA-941F9.10	sense_overlapping	1.1019	0.0352524	0.985197
RP11-717F1.2	lincRNA	-1.09415	0.0400939	0.999898		CTD-2527I21.5	TEC	1.30937	0.035256	0.985197
RP11-358B23.7	sense_intronic	-1.79251	0.0401835	0.999898		KB-1742H10.3	TEC	1.13981	0.0356702	0.985197
MIR3180-4	lincRNA	2.85223	0.0402485	0.999898		RP5-908M14.10	sense_intronic	1.17304	0.0357578	0.985197
LSP1	protein_coding	1.53956	0.0405066	0.999898		RP11-221J22.2	lincRNA	-2.26135	0.0359708	0.985197
TTPA	protein_coding	-1.24821	0.0405105	0.999898		LINC01266	lincRNA	2.71029	0.0361633	0.985197
HOXD13	protein_coding	-1.84444	0.0406019	0.999898		LINC00240	lincRNA	1.05719	0.0362421	0.985197
TM6SF1	protein_coding	-1.52555	0.0407161	0.999898		GCK	protein_coding	1.03748	0.0363736	0.985197
AP001476.2	lincRNA	1.25095	0.0411584	0.999898		NNAT	protein_coding	2.36617	0.0365028	0.985197
LINC01619	processed_transcript	1.54572	0.0414884	0.999898		GRIP2	protein_coding	2.12657	0.0369272	0.985197
ATP6V1B1-AS1	antisense	2.94185	0.041504	0.999898		PTK6	protein_coding	-2.44945	0.036972	0.985197
LGR5	protein_coding	-1.83133	0.041691	0.999898		FABP4	protein_coding	2.66658	0.037004	0.985197
AC005740.6	antisense	1.75468	0.0417143	0.999898		CP	protein_coding	1.64236	0.0371766	0.985197
RP11-20I23.1	protein_coding	2.14335	0.042048	0.999898		KLC3	protein_coding	-2.10604	0.0372481	0.985197
SERBP1P6	processed_pseudogene	1.11401	0.0420793	0.999898		AC011747.4	lincRNA	2.15308	0.0373343	0.985197
HMGB1P3	processed_pseudogene	2.27489	0.0423822	0.999898		F2RL2	protein_coding	1.63332	0.0374467	0.985197
MTATP8P1	unprocessed_pseudogene	-2.55661	0.0424454	0.999898		PPEF2	protein_coding	3.98191	0.0376048	0.985197
BAIAP3	protein_coding	1.08052	0.0428135	0.999898		AL513412.1	protein_coding	-5.8677	0.0376378	0.985197
SYT5	protein_coding	1.75002	0.0430286	0.999898		RP11-548K23.11	protein_coding	-3.74507	0.0377099	0.985197
CTC-448F2.6	processed_pseudogene	1.00753	0.0430701	0.999898		PDZRN4	protein_coding	2.3707	0.0377308	0.985197
RP5-1186P10.2	lincRNA	3.19981	0.0432154	0.999898		PTHLH	protein_coding	1.50374	0.0377572	0.985197
MERTK	protein_coding	1.45288	0.0434081	0.999898		MARCH10	protein_coding	-1.26075	0.0380187	0.985197
DNAH6	protein_coding	1.41614	0.0439958	0.999898		AC109642.1	lincRNA	-1.03743	0.0380943	0.985197
BATF2	protein_coding	2.10571	0.0444042	0.999898		RP11-770E5.1	antisense	-2.2745	0.0384495	0.985197
IQGAP2	protein_coding	2.15014	0.0448006	0.999898		RP11-497H16.7	transcribed_unprocessed_pseudogene	1.46338	0.0385216	0.985197
LEP	protein_coding	-1.07861	0.0449207	0.999898		AC108479.3	miRNA	-2.8233	0.0385469	0.985197
MAGEC1	protein_coding	-3.14289	0.045143	0.999898		GPM6A	protein_coding	-1.97887	0.0386526	0.985197
MROH9	protein_coding	-1.31566	0.0453369	0.999898		SLC2A5	protein_coding	1.42001	0.0388668	0.985197
RPGRIP1	protein_coding	1.95069	0.0453962	0.999898		HRASLS5	protein_coding	3.12666	0.0389626	0.985197
CH507-236L23.2	processed_pseudogene	-1.70686	0.0454728	0.999898		CTD-2012K14.5	TEC	2.44737	0.0392549	0.985197
CH507-338C24.2	processed_pseudogene	-1.70686	0.0454728	0.999898		AP000230.1	lincRNA	-1.52248	0.0393364	0.985197
ADAMTS18	protein_coding	-2.0991	0.0456934	0.999898		TF	protein_coding	1.19439	0.0394607	0.985197
RP11-872D17.8	protein_coding	1.08066	0.0458689	0.999898		RASL12	protein_coding	1.55434	0.0395187	0.985197
RP11-65I12.1	antisense	1.71562	0.0461182	0.999898		RP11-65I12.1	antisense	1.76961	0.0398754	0.985197
INHBB	protein_coding	2.07699	0.0462842	0.999898		RP11-96C23.13	processed_transcript	1.50928	0.0401711	0.985197
TPM3P6	processed_pseudogene	-1.72132	0.0464219	0.999898		SERPINF2	protein_coding	1.36949	0.0402017	0.985197
CTD-3012A18.1	lincRNA	-2.65042	0.0465787	0.999898		SLC35F4	protein_coding	3.14384	0.0402909	0.985197
LYNX1	protein_coding	1.10093	0.0466486	0.999898		RP11-504P24.9	lincRNA	1.12995	0.0403362	0.985197
RP11-783K16.10	processed_transcript	1.53591	0.047065	0.999898		RHOA-IT1	sense_intronic	1.66944	0.0405388	0.985197
CGB7	protein_coding	1.27898	0.0473171	0.999898		RP11-229P13.25	sense_overlapping	1.42238	0.0407465	0.985197
RP11-364B6.2	transcribed_processed_pseudogene	2.95179	0.0474168	0.999898		ACTG1P14	processed_pseudogene	-1.59078	0.040768	0.985197
KB-226F1.2	lincRNA	2.65364	0.0474515	0.999898		LONRF2	protein_coding	1.14192	0.0407713	0.985197
ZNF467	protein_coding	-1.32726	0.047923	0.999898		LINC00622	sense_overlapping	1.74403	0.0413316	0.985197
ANXA8	protein_coding	2.09517	0.0482423	0.999898		SF3A3P1	processed_pseudogene	2.38466	0.0414122	0.985197
RP11-687F6.5	lincRNA	1.86113	0.0484801	0.999898		LGR5	protein_coding	-1.83343	0.041454	0.985197
TAS1R1	protein_coding	1.33725	0.0485606	0.999898		RPS4XP14	processed_pseudogene	1.43988	0.0415551	0.985197
RP11-455O6.5	TEC	1.61588	0.0485821	0.999898		PTPRE	protein_coding	1.34984	0.0420387	0.985197
LINC01296	transcribed_processed_pseudogene	-1.60209	0.0487873	0.999898		CDRT4	protein_coding	1.22997	0.0422859	0.985197
SLIT1	protein_coding	1.61992	0.0489872	0.999898		AC012531.25	lincRNA	1.09063	0.042329	0.985197
DES	protein_coding	-1.33167	0.0494249	0.999898		IHH	protein_coding	3.16423	0.0424522	0.985197
RP11-488P3.1	sense_intronic	-1.00095	0.0495346	0.999898		EGLN3	protein_coding	1.54388	0.042506	0.985197
						RP5-1024N4.4	antisense	1.65342	0.0428488	0.985197
						PTCHD1	protein_coding	2.92944	0.0434382	0.985197
						ANOS1	protein_coding	2.30998	0.0441429	0.985197
						RP13-554M15.2	TEC	1.56333	0.044156	0.985197
						SLC14A1	protein_coding	-1.8956	0.0441753	0.985197
						SLC16A14	protein_coding	1.27305	0.044207	0.985197
						CCT5P1	processed_pseudogene	-1.4723	0.0444745	0.985197
						AP000275.65	protein_coding	1.338	0.0447722	0.985197
						AC068499.10	antisense	2.72784	0.0448759	0.985197
						OAS3	protein_coding	1.06648	0.0453176	0.985197
						CHI3L2	protein_coding	1.21487	0.0454007	0.985197
						SYT5	protein_coding	1.73753	0.0456109	0.985197
						RP11-927P21.1	antisense	2.55967	0.0457799	0.985197
						RERG	protein_coding	1.53966	0.0458957	0.985197
						LMO7-AS1	antisense	-1.85276	0.0459097	0.985197
						RP4-547N15.3	sense_intronic	2.47861	0.0464224	0.985197
						CAPNS2	protein_coding	2.55772	0.0465272	0.985197
						RP11-193H5.2	transcribed_processed_pseudogene	1.21919	0.046593	0.985197
						RP11-473M20.16	lincRNA	1.19098	0.0466101	0.985197
						AC079922.2	processed_pseudogene	1.64397	0.0468154	0.985197
						AP000240.9	sense_intronic	1.37054	0.047044	0.985197
						LA16c-431H6.7	TEC	1.21332	0.0470837	0.985197
						IL18RAP	protein_coding	2.93306	0.0471615	0.985197
						HPCA	protein_coding	1.91839	0.0474625	0.985197
						LINC01127	lincRNA	1.23703	0.0475824	0.985197
						HES2	protein_coding	-1.60499	0.0476306	0.985197
						RP11-15N24.4	sense_overlapping	1.15362	0.0478257	0.985197
						TRPM1	protein_coding	-2.13983	0.0480469	0.985197
						LINC00470	lincRNA	4.14045	0.0480539	0.985197
						SAXO1	protein_coding	-3.16801	0.0480996	0.985197
						ZMYND15	protein_coding	1.11995	0.0482175	0.985197
						C3orf35	lincRNA	1.00817	0.0482955	0.985197
						LINC01285	lincRNA	-1.04444	0.0484671	0.985197
						ALDH3A1	protein_coding	1.91908	0.0485168	0.985197
						PAPL	protein_coding	-1.65471	0.0485824	0.985197
						AGAP7P	unprocessed_pseudogene	1.78672	0.0486037	0.985197
						NBPF6	protein_coding	-3.36754	0.048648	0.985197
						RP11-120C12.3	lincRNA	1.97492	0.0488227	0.985197
						PAX8	protein_coding	1.88155	0.0489255	0.985197
						RP11-182J1.17	antisense	1.56034	0.0489809	0.985197
						NALT1	antisense	1.12085	0.0490133	0.985197
						CCL13	protein_coding	4.13618	0.0491087	0.985197
						RAPGEF4	protein_coding	1.12447	0.0493502	0.985197
						GRIA4	protein_coding	-2.92079	0.049353	0.985197
						PCLO	protein_coding	-1.6227	0.0494181	0.985197
						PI16	protein_coding	1.81938	0.0494646	0.985197
						FMO6P	unitary_pseudogene	2.67175	0.0494893	0.985197
						USP32P2	transcribed_unprocessed_pseudogene	2.54793	0.0496027	0.985197
						NEFM	protein_coding	-1.08216	0.0496159	0.985197
						CTB-158E9.2	processed_pseudogene	2.41035	0.0496441	0.985197
						SNAP91	protein_coding	-1.78028	0.0496714	0.985197
						HTR1F	protein_coding	-1.7943	0.0497059	0.985197
						RP1-142L7.9	lincRNA	2.18188	0.0497735	0.985197
						LINC00115	lincRNA	1.41006	0.0498151	0.985197
												ARHGAP8	protein_coding	1.69163	0.0499521	0.985197
												LSP1	protein_coding	1.47719	0.0499618	0.985197

## Sheet: iPD
Supplementary Table 2. List of differentially expressed genes (DEGs) identified in fibroblast from iPD patients as compared to healthy subjects in the validation phase at 25 mM (a) and 5 mM (b) glucose concentration. Log2 FC denotes fold change (FC) gene expression values in cases vs. controls.
a) Validation 25 mM Glucose						b) Validation 5 mM Glucose
Gene	Type	log2 FC	P-value	FDR adj. P-value		Gene	Type	log2 FC	P-value	FDR adj. P-value
IL27RA	protein_coding	-1.3287	2.25161e-08	0.000430306		RP11-848G14.5	unprocessed_pseudogene	22.4322	2.79418e-17	6.90387e-13
RDH10	protein_coding	-1.34304	7.7946e-08	0.000744813		IL27RA	protein_coding	-1.37954	7.03003e-09	6.93129e-05
CH17-264B6.3	unprocessed_pseudogene	-7.08836	1.12639e-06	0.00717548		ARMCX7P	transcribed_unprocessed_pseudogene	28.189	8.41584e-09	6.93129e-05
RNF180	protein_coding	-2.52275	1.97397e-06	0.00943112		LINC01242	lincRNA	26.6341	5.35365e-08	0.000264556
EBF3	protein_coding	-1.43333	4.8816e-06	0.0186584		RP11-127B16.1	lincRNA	26.685	5.0403e-08	0.000264556
ANKRD30B	protein_coding	-2.15118	1.42152e-05	0.0303776		CEMIP	protein_coding	-1.07044	1.18281e-07	0.000487082
GBP5	protein_coding	3.68223	1.58953e-05	0.0303776		DDX3P1	processed_pseudogene	24.8568	2.28802e-07	0.000807604
RP11-473I1.9	3prime_overlapping_ncrna	20.7898	1.51916e-05	0.0303776		CXCL16	protein_coding	1.40665	2.81315e-06	0.00772304
SLITRK1	protein_coding	-2.93585	2.55386e-05	0.03383		CH17-264B6.3	unprocessed_pseudogene	-6.47735	9.03921e-06	0.0164298
NOS3	protein_coding	-2.40394	2.65528e-05	0.03383		NOS3	protein_coding	-2.59098	7.5926e-06	0.0164298
KRBOX1	protein_coding	-2.27947	2.28261e-05	0.03383		KRBOX1	protein_coding	-2.42185	6.75916e-06	0.0164298
TNFSF12-TNFSF13	protein_coding	-6.91897	5.37364e-05	0.0604092		RDH10	protein_coding	-1.1044	9.97436e-06	0.0164298
WNT16	protein_coding	2.27963	6.06881e-05	0.0644339		RNF180	protein_coding	-2.30723	1.13891e-05	0.0175877
MECOM	protein_coding	-1.26086	7.67722e-05	0.0772207		EBF3	protein_coding	-1.33675	2.03909e-05	0.0279899
EFCAB13	protein_coding	-1.24093	8.29615e-05	0.0792739		VASH2	protein_coding	1.786	2.02112e-05	0.0279899
LYNX1	protein_coding	1.73468	9.07059e-05	0.0825467		LYNX1	protein_coding	1.88069	2.20643e-05	0.0286929
CYTL1	protein_coding	-3.03013	0.000114276	0.0992691		PABPC4L	protein_coding	-1.16512	2.56546e-05	0.0316937
DDTL	protein_coding	3.63959	0.000123006	0.102207		SLITRK1	protein_coding	-2.98924	2.81574e-05	0.0331292
PCDH7	protein_coding	-1.49176	0.000147712	0.112917		AP000476.1	lincRNA	-2.74682	3.37153e-05	0.0378654
PABPC4L	protein_coding	-1.03624	0.000179053	0.131611		MECOM	protein_coding	-1.30573	4.20993e-05	0.0452257
ARMCX7P	transcribed_unprocessed_pseudogene	17.8215	0.00027091	0.170469		CTD-2535L24.2	protein_coding	-19.826	5.42431e-05	0.0486534
CTD-3074O7.11	protein_coding	7.55069	0.000316393	0.188956		TBC1D3D	protein_coding	-5.2401	5.49781e-05	0.0486534
LRRC32	protein_coding	-1.09435	0.000331239	0.191828		PDE10A	protein_coding	2.3305	5.46733e-05	0.0486534
CH507-154B10.1	lincRNA	-2.47594	0.000482502	0.214444		ZDHHC11B	protein_coding	5.08089	5.39638e-05	0.0486534
NRCAM	protein_coding	-1.4351	0.000427095	0.214444		RIPK3	protein_coding	-1.09057	9.29278e-05	0.0740664
SERINC2	protein_coding	-1.26976	0.000463957	0.214444		EFCAB13	protein_coding	-1.20313	0.000113683	0.0877777
MEX3A	protein_coding	1.15621	0.000465911	0.214444		CTC-260F20.3	protein_coding	1.0346	0.000123673	0.0925972
MTRNR2L8	protein_coding	3.65845	0.000401905	0.214444		ANKRD30B	protein_coding	-1.83485	0.000137055	0.0995986
PCDH10	protein_coding	-2.73397	0.000507847	0.220579		POLR2J2	protein_coding	1.54092	0.000147606	0.103764
ARHGAP25	protein_coding	-3.44384	0.000560453	0.232844		CTD-2369P2.12	protein_coding	2.22323	0.000159385	0.106435
RP11-302B13.1	processed_pseudogene	2.23231	0.000549813	0.232844		EML5	protein_coding	1.39431	0.000218741	0.133168
RP11-384F7.2	lincRNA	-1.37925	0.00061046	0.248223		TFAP2A	protein_coding	1.76097	0.000220977	0.133168
PLCE1-AS1	antisense	-1.78445	0.000639115	0.249268		PCDH10	protein_coding	-2.84927	0.000286838	0.168743
HCP5	sense_overlapping	-1.63145	0.000626472	0.249268		BANK1	protein_coding	-1.20228	0.000301492	0.173239
SLITRK6	protein_coding	-3.84873	0.000665143	0.254231		IDO1	protein_coding	2.95787	0.000312221	0.175326
HLA-DRA	protein_coding	-3.38397	0.000934939	0.279998		RP11-478C19.2	processed_transcript	1.41013	0.000324858	0.178369
NEFM	protein_coding	-1.91536	0.000794426	0.279998		PLEKHA6	protein_coding	-1.28554	0.000364486	0.191611
MCOLN3	protein_coding	-1.56361	0.0009315	0.279998		HYDIN2	transcribed_unprocessed_pseudogene	-1.19347	0.000359862	0.191611
PLEKHA6	protein_coding	-1.19753	0.000884138	0.279998		SERINC2	protein_coding	-1.27944	0.000421378	0.208228
PLCD4	protein_coding	1.30428	0.00087541	0.279998		SAMD5	protein_coding	-3.08411	0.000468318	0.218324
VASH2	protein_coding	1.39856	0.000840869	0.279998		ABCC6	protein_coding	3.36264	0.000463754	0.218324
MOB3B	protein_coding	1.47257	0.000924803	0.279998		HCP5	sense_overlapping	-1.68065	0.000608724	0.254921
PDE10A	protein_coding	1.79762	0.00103869	0.291917		CNOT6LP1	processed_pseudogene	-1.61853	0.000604095	0.254921
APCDD1	protein_coding	2.55592	0.00106485	0.294933		GBP5	protein_coding	2.92787	0.000584344	0.254921
SNCA	protein_coding	-1.88109	0.00111731	0.298125		MOB3B	protein_coding	1.51639	0.00068113	0.275891
VWF	protein_coding	1.55648	0.00122612	0.312432		INHBB	protein_coding	3.75294	0.000680998	0.275891
TBC1D3D	protein_coding	-4.18624	0.00125309	0.315103		CH507-154B10.1	lincRNA	-2.35174	0.000770593	0.293646
RAP1GAP	protein_coding	-2.45388	0.00140077	0.331639		HTR2B	protein_coding	-2.05706	0.000772502	0.293646
EML5	protein_coding	1.20268	0.00138823	0.331639		CD24	protein_coding	1.87639	0.000814605	0.304959
ADD2	protein_coding	4.35632	0.00139423	0.331639		AC003005.2	lincRNA	6.8112	0.00100005	0.356082
FAM198A	protein_coding	-2.56013	0.00153496	0.338874		CMKLR1	protein_coding	3.11213	0.00112215	0.379808
LEPR	protein_coding	1.26568	0.00151515	0.338874		PLCE1-AS1	antisense	-1.69364	0.00119051	0.392016
RP11-392O17.1	lincRNA	4.24342	0.00152526	0.338874		RP11-75C10.6	TEC	2.29544	0.00133492	0.409809
RP11-672A2.4	lincRNA	-1.09783	0.00165102	0.339956		CBSL	protein_coding	-5.11764	0.00140967	0.41604
CBSL	protein_coding	-5.01867	0.00174364	0.354497		RP11-818F20.5	antisense	-1.35337	0.00138973	0.41604
PCDH17	protein_coding	-4.39497	0.00177858	0.357794		AGT	protein_coding	2.79418	0.00141441	0.41604
CTD-2192J16.17	protein_coding	-7.23648	0.00214224	0.36501		FBN2	protein_coding	-2.73555	0.00152899	0.444451
PCDH20	protein_coding	-2.98808	0.00201694	0.36501		SLITRK5	protein_coding	-4.22556	0.00177471	0.499569
AP000476.1	lincRNA	-1.83228	0.0019532	0.36501		KCNS2	protein_coding	-1.13739	0.00175374	0.499569
GUSBP3	transcribed_unprocessed_pseudogene	1.26947	0.00217202	0.36501		MCF2L	protein_coding	3.7621	0.0017902	0.499569
MGP	protein_coding	2.37145	0.00206923	0.36501		FAIM2	protein_coding	1.33385	0.00183298	0.503214
AGT	protein_coding	2.69944	0.00204568	0.36501		MEX3A	protein_coding	1.02779	0.0018934	0.505848
SAMD5	protein_coding	-2.68878	0.00220226	0.365978		GSTT2B	protein_coding	1.52967	0.00191854	0.505848
TMC6	protein_coding	-3.263	0.00224482	0.367858		MGP	protein_coding	2.39011	0.00190694	0.505848
ZDHHC11B	protein_coding	3.50737	0.00225207	0.367858		EPB41L4A	protein_coding	-1.36888	0.00198842	0.506495
DES	protein_coding	-2.2912	0.0024059	0.377128		DES	protein_coding	-2.25462	0.00215539	0.521933
ALDH1A1	protein_coding	-1.73353	0.00239713	0.377128		NEFM	protein_coding	-1.76013	0.00220251	0.521933
ZSWIM5	protein_coding	-2.08119	0.00245746	0.378814		RP4-565E6.1	lincRNA	-1.19567	0.00215938	0.521933
RP11-45M22.4	protein_coding	-1.34101	0.0024579	0.378814		C10orf105	protein_coding	3.44948	0.00214848	0.521933
RN7SL832P	lincRNA	1.379	0.00249629	0.381653		RP11-514P8.6	protein_coding	7.54709	0.00223915	0.521933
MCTP1	protein_coding	-1.5951	0.00264146	0.394382		BAIAP2L1	protein_coding	-1.55257	0.00246211	0.524681
DSG2	protein_coding	-4.09044	0.00283699	0.40525		RP11-384F7.2	lincRNA	-1.2136	0.00246329	0.524681
HLA-F	protein_coding	-1.25476	0.00289496	0.409483		PCDH7	protein_coding	-1.19478	0.00236404	0.524681
SYT5	protein_coding	2.36866	0.00295687	0.409483		GUSBP3	transcribed_unprocessed_pseudogene	1.25999	0.00240036	0.524681
FEM1AP2	processed_pseudogene	-3.67679	0.00304289	0.412431		SBK1	protein_coding	2.20338	0.00239913	0.524681
KLF14	protein_coding	-1.60254	0.00306961	0.412914		RP11-356B19.11	sense_intronic	4.16613	0.00243504	0.524681
MMP23A	unprocessed_pseudogene	-4.32458	0.00325277	0.425778		IGFN1	protein_coding	3.35868	0.00253304	0.534926
AC132217.4	3prime_overlapping_ncrna	-1.99224	0.00325135	0.425778		DDTL	protein_coding	2.79987	0.00256744	0.537597
RAB4B-EGLN2	protein_coding	-1.85918	0.00341043	0.440383		SLITRK6	protein_coding	-3.39756	0.00259594	0.538995
GPR158	protein_coding	-2.74764	0.00359926	0.449578		SHANK2	protein_coding	-1.84079	0.00271572	0.559166
UGT8	protein_coding	-4.44179	0.0041132	0.48523		WNT16	protein_coding	1.68809	0.00276798	0.560584
MRVI1	protein_coding	-1.34571	0.00422224	0.486806		LINC01021	lincRNA	1.09637	0.00290828	0.574862
CH507-236L23.2	processed_pseudogene	-2.82359	0.00440735	0.489829		RP11-16N11.2	antisense	2.33044	0.00295271	0.579011
CH507-338C24.2	processed_pseudogene	-2.82359	0.00440735	0.489829		XXbac-B461K10.4	processed_transcript	1.6065	0.00304498	0.592405
GSTT2B	protein_coding	1.40222	0.00444106	0.490596		APCDD1	protein_coding	2.31118	0.00308285	0.595087
PCSK2	protein_coding	-4.51631	0.00458517	0.491367		MRVI1	protein_coding	-1.3881	0.00316835	0.606849
MIF-AS1	antisense	-1.00728	0.00459146	0.491367		GP1BB	protein_coding	1.05494	0.00327386	0.622235
SBK1	protein_coding	2.11587	0.00451736	0.491367		SDHAP3	transcribed_unprocessed_pseudogene	1.02111	0.00340246	0.627372
ABCC6	protein_coding	2.60091	0.00460231	0.491367		GOLGA8K	protein_coding	1.99207	0.00335389	0.627372
INHBB	protein_coding	3.12435	0.00460091	0.491367		ESM1	protein_coding	-1.65979	0.00343515	0.628709
ACKR1	protein_coding	3.01982	0.00464734	0.493419		MTRNR2L8	protein_coding	2.9563	0.00346132	0.62884
ADCY4	protein_coding	-1.62341	0.00477886	0.501806		HLA-F	protein_coding	-1.23478	0.00348902	0.628956
HTR2B	protein_coding	-1.68856	0.00483611	0.505043		GGH	protein_coding	-1.05783	0.00360953	0.641614
CCND2	protein_coding	-1.26431	0.00499258	0.510231		SYT5	protein_coding	2.31908	0.00389774	0.665285
RP11-302B13.5	protein_coding	1.34211	0.00494676	0.510231		SNAP91	protein_coding	-3.562	0.00406095	0.665753
RP11-1379J22.2	antisense	1.57796	0.00504536	0.511		TAC1	protein_coding	-2.21747	0.00409561	0.665753
OVCH1	protein_coding	-2.65616	0.00511957	0.514948		bP-21264C1.1	unprocessed_pseudogene	-1.68455	0.0041947	0.670633
IDO1	protein_coding	2.17509	0.00526732	0.516896		CTD-2201E18.5	lincRNA	2.21355	0.00418717	0.670633
TFAP2A	protein_coding	1.32753	0.00530278	0.517048		CH507-236L23.2	processed_pseudogene	-3.03496	0.00434472	0.670934
GABRA5	protein_coding	-2.27866	0.00556049	0.524645		CH507-338C24.2	processed_pseudogene	-3.03496	0.00434472	0.670934
PCDHB3	protein_coding	-2.09826	0.00550369	0.524645		ADCY4	protein_coding	-1.64219	0.00431333	0.670934
ANKRD20A5P	transcribed_unprocessed_pseudogene	-1.78301	0.00555016	0.524645		RPS4XP8	processed_pseudogene	4.31107	0.00441468	0.677503
LINC01443	lincRNA	-1.77928	0.00564022	0.524645		RP11-496D24.2	lincRNA	2.28794	0.00446703	0.677503
ESM1	protein_coding	-1.5804	0.00565522	0.524645		IRF4	protein_coding	-3.2179	0.00455638	0.678188
KCNS2	protein_coding	-1.0048	0.00561962	0.524645		LMO2	protein_coding	2.50521	0.00496535	0.72167
LINC00908	lincRNA	1.46767	0.00554021	0.524645		JUP	protein_coding	1.13898	0.00506045	0.722737
BAIAP2L1	protein_coding	-1.41599	0.00570761	0.526947		PTPRE	protein_coding	1.88878	0.00503305	0.722737
MMP10	protein_coding	2.05262	0.00591034	0.540443		ALDH3A1	protein_coding	2.9571	0.00505239	0.722737
B4GALNT4	protein_coding	1.92109	0.0060062	0.546593		TF	protein_coding	1.67961	0.00512422	0.72764
CYP4F35P	lincRNA	-2.34595	0.00606726	0.549532		TUBB2BP1	unprocessed_pseudogene	-1.98448	0.00524023	0.7315
PDE3A	protein_coding	-1.39466	0.00621148	0.557313		NRCAM	protein_coding	-1.1365	0.00523982	0.7315
AC003005.2	lincRNA	5.65803	0.00633934	0.566127		PCSK2	protein_coding	-4.46059	0.00529645	0.735195
PSMC1P5	processed_pseudogene	2.03051	0.00641248	0.569995		RP11-345J4.3	protein_coding	-3.62623	0.00547097	0.740655
C11orf96	protein_coding	-1.47105	0.00679019	0.579319		ZNF812	protein_coding	5.42998	0.00548566	0.740655
CNOT6LP1	processed_pseudogene	-1.26298	0.00678543	0.579319		P2RY1	protein_coding	1.308	0.00564141	0.744412
RP11-618G20.1	processed_transcript	-1.0103	0.00670816	0.579319		RP11-632P5.1	TEC	1.96706	0.00568183	0.744412
CCDC144B	transcribed_unprocessed_pseudogene	1.54153	0.0066635	0.579319		EGLN3	protein_coding	2.25125	0.00580777	0.747429
DIO3OS	lincRNA	3.88826	0.00678567	0.579319		HCLS1	protein_coding	-1.7802	0.00593249	0.751693
TAC1	protein_coding	-2.07754	0.00689187	0.58279		DIO3OS	lincRNA	3.99164	0.00589859	0.751693
CLUL1	protein_coding	2.74981	0.00694469	0.58467		FEM1AP2	processed_pseudogene	-3.4065	0.00628892	0.754761
GRIP2	protein_coding	3.33728	0.00730965	0.612696		RELN	protein_coding	-2.95186	0.00629273	0.754761
ALDH3A1	protein_coding	2.8103	0.00745368	0.613503		HERC2P10	unprocessed_pseudogene	-4.49003	0.0065138	0.755239
RP11-514P8.6	protein_coding	6.59239	0.00738594	0.613503		PDE1A	protein_coding	-1.20997	0.00642228	0.755239
AC009133.22	protein_coding	-4.8731	0.00782303	0.621355		RP11-331F4.5	TEC	1.02193	0.00666351	0.755239
BEX1	protein_coding	-3.07955	0.00774637	0.621355		PTMAP5	transcribed_processed_pseudogene	1.20587	0.00659115	0.755239
LAMA1	protein_coding	-1.80285	0.0076895	0.621355		RASL12	protein_coding	2.15634	0.00657344	0.755239
IGF2	protein_coding	-2.52878	0.00804353	0.629913		HPGD	protein_coding	2.20687	0.00665508	0.755239
AC093627.8	lincRNA	-2.65412	0.00853123	0.65478		RP11-331F4.1	processed_pseudogene	12.8757	0.00653976	0.755239
JUP	protein_coding	1.06307	0.00883034	0.675027		RAPGEF4	protein_coding	1.54872	0.00674378	0.757388
THEGL	protein_coding	-4.28205	0.00887326	0.675605		BCRP3	transcribed_unprocessed_pseudogene	3.04599	0.00682972	0.763569
TREML3P	transcribed_unprocessed_pseudogene	-3.0259	0.00922686	0.694231		TNK1	protein_coding	1.21812	0.00694685	0.773165
PEG10	protein_coding	-1.03566	0.00949437	0.708777		ACKR1	protein_coding	2.82468	0.00706164	0.775462
SLITRK5	protein_coding	-3.20241	0.00961799	0.715212		CELF5	protein_coding	-4.02084	0.00716594	0.779983
TAS1R1	protein_coding	1.90618	0.00975511	0.717689		LINC01443	lincRNA	-1.71818	0.00746937	0.805909
LINC00240	lincRNA	1.57768	0.00997865	0.730659		ZBTB46	protein_coding	1.05516	0.00769812	0.81985
GGT5	protein_coding	-1.60271	0.0102195	0.732188		GJA5	protein_coding	3.38646	0.00802179	0.840098
SLC40A1	protein_coding	-1.31063	0.0100415	0.732188		CYTL1	protein_coding	-2.0906	0.00807454	0.840384
TUBA8	protein_coding	1.87903	0.0101695	0.732188		ARHGDIB	protein_coding	-1.69794	0.00825381	0.840384
ENTPD1	protein_coding	2.80303	0.010306	0.732188		LTBP1	protein_coding	-1.44386	0.0082238	0.840384
RP11-345J4.3	protein_coding	-2.94419	0.0106939	0.73515		ADORA2B	protein_coding	1.08255	0.00826507	0.840384
HRK	protein_coding	-2.56773	0.0105214	0.73515		RP11-480D4.2	lincRNA	3.10528	0.00824838	0.840384
DUXAP9	transcribed_processed_pseudogene	-2.14875	0.0106389	0.73515		ADD2	protein_coding	3.59644	0.00825253	0.840384
RP11-849F2.7	protein_coding	1.17712	0.0106754	0.73515		CTD-3088G3.8	protein_coding	1.5858	0.00858662	0.851751
TMEM132B	protein_coding	1.1968	0.0104771	0.73515		FAM162B	protein_coding	-6.09941	0.00920397	0.853136
MCF2L	protein_coding	3.02396	0.0106231	0.73515		FZD10-AS1	processed_transcript	-4.38004	0.0093079	0.853136
SLC14A1	protein_coding	-2.76363	0.0108583	0.737636		CDH18	protein_coding	-3.51494	0.00905014	0.853136
RP11-328C8.4	antisense	-2.23746	0.0108455	0.737636		SNCG	protein_coding	-2.0964	0.00907122	0.853136
PTMAP5	transcribed_processed_pseudogene	1.13657	0.0108694	0.737636		CTSV	protein_coding	-1.75534	0.00974832	0.853136
MUSK	protein_coding	2.05366	0.0108845	0.737636		ANKRD20A5P	transcribed_unprocessed_pseudogene	-1.65523	0.00964645	0.853136
THEMIS	protein_coding	-1.44465	0.0111034	0.746231		ALDH1A1	protein_coding	-1.49849	0.0086744	0.853136
ABCB10P4	processed_pseudogene	-4.30659	0.0124536	0.756466		KLF14	protein_coding	-1.4171	0.00882781	0.853136
C15orf48	protein_coding	-1.91572	0.0120048	0.756466		PEG10	protein_coding	-1.0317	0.00977232	0.853136
KSR2	protein_coding	-1.62236	0.011784	0.756466		TMEM155	protein_coding	-1.02474	0.0093933	0.853136
SHANK2	protein_coding	-1.52759	0.0116221	0.756466		SERPINA3	protein_coding	1.27014	0.00894137	0.853136
PPP1R9A	protein_coding	-1.45519	0.0114395	0.756466		STC1	protein_coding	1.44044	0.0096184	0.853136
ADGRG6	protein_coding	-1.41797	0.0123865	0.756466		EBF4	protein_coding	1.74674	0.00980617	0.853136
GVINP1	transcribed_unprocessed_pseudogene	-1.32813	0.0117005	0.756466		B4GALNT4	protein_coding	1.82765	0.00918093	0.853136
EPB41L4A	protein_coding	-1.10356	0.0117006	0.756466		MMP10	protein_coding	1.95939	0.00927557	0.853136
TNK1	protein_coding	1.14342	0.0119598	0.756466		MLPH	protein_coding	2.15771	0.00890168	0.853136
C4A	protein_coding	1.40252	0.0123069	0.756466		MTMR8	protein_coding	2.3342	0.00969502	0.853136
GRM4	protein_coding	1.78752	0.0126236	0.756466		ARHGAP8	protein_coding	2.4773	0.00894808	0.853136
FXYD6	protein_coding	2.91338	0.0124963	0.756466		PSCA	protein_coding	2.91734	0.00947363	0.853136
BATF2	protein_coding	2.96622	0.0123562	0.756466		SC22CB-1E7.1	processed_pseudogene	-1.81632	0.00984835	0.8538
RP11-343B18.2	lincRNA	-4.18092	0.0132338	0.776839		RP11-996F15.5	antisense	1.6488	0.00993495	0.858296
TTPA	protein_coding	-1.71108	0.0132454	0.776839		TGFA	protein_coding	1.22485	0.0101439	0.858341
LTBP1	protein_coding	-1.35555	0.013097	0.776839		RP11-932O9.9	lincRNA	1.31241	0.0101388	0.858341
RP11-686D22.3	transcribed_processed_pseudogene	-1.17784	0.0133538	0.776839		RBP1	protein_coding	2.12334	0.0100787	0.858341
CD24	protein_coding	1.36609	0.0134079	0.776839		GTF2IRD2P1	transcribed_unprocessed_pseudogene	1.09017	0.0105885	0.886846
PDE1A	protein_coding	-1.0951	0.0136266	0.786763		CDA	protein_coding	-1.00289	0.0107005	0.887531
SC22CB-1E7.1	processed_pseudogene	-1.72105	0.0141261	0.807484		FAM213A	protein_coding	1.92979	0.0107044	0.887531
TDO2	protein_coding	1.41629	0.0142549	0.810791		IGFALS	protein_coding	3.11616	0.0108323	0.889184
PCDHA1	protein_coding	-2.03879	0.0144771	0.815729		TRH	protein_coding	-5.1254	0.011179	0.891024
RP11-60A14.1	TEC	1.25246	0.0145169	0.815729		NSG1	protein_coding	-2.33186	0.0113582	0.891024
AVPR1A	protein_coding	5.65145	0.0146816	0.815729		GOLGA8T	protein_coding	-1.8399	0.0113415	0.891024
LHX9	protein_coding	1.61943	0.0148883	0.819972		LINC00649	antisense	-1.69533	0.0111252	0.891024
EFHC2	protein_coding	1.15989	0.0149394	0.820419		RP11-879F14.2	lincRNA	-1.36021	0.0112983	0.891024
LINC01296	transcribed_processed_pseudogene	-2.26101	0.0153232	0.825091		NR3C2	protein_coding	-1.05632	0.0113596	0.891024
EPB41L4A-AS2	lincRNA	-1.5612	0.015235	0.825091		RP11-397O8.7	antisense	1.7504	0.0110417	0.891024
BAMBI	protein_coding	-1.37979	0.0153266	0.825091		Metazoa_SRP	misc_RNA	3.60364	0.0111229	0.891024
ZBED3-AS1	antisense	1.07344	0.015138	0.825091		MX1	protein_coding	1.90044	0.0114582	0.895918
KCNMB2	protein_coding	2.42611	0.0152697	0.825091		GMNC	protein_coding	-2.1661	0.0115799	0.896915
IGFN1	protein_coding	2.71057	0.01525	0.825091		CADM3	protein_coding	2.82834	0.0115592	0.896915
SRGN	protein_coding	-1.14402	0.0155149	0.83288		TUBA8	protein_coding	1.80469	0.0116478	0.899357
NPIPA8	protein_coding	-4.16481	0.0157243	0.839404		SOX6	protein_coding	-2.45425	0.0118572	0.90144
MX1	protein_coding	1.8116	0.015937	0.846035		SLC47A2	protein_coding	4.63393	0.0117625	0.90144
RP11-661A12.5	antisense	-3.53131	0.0160175	0.846986		NPIPA8	protein_coding	-4.33708	0.0119763	0.904921
COL28A1	protein_coding	2.04453	0.0161322	0.846986		AP000240.9	sense_intronic	1.85856	0.0119489	0.904921
C10orf105	protein_coding	2.67669	0.0161037	0.846986		SDK1	protein_coding	1.93525	0.0121307	0.911018
FBN2	protein_coding	-2.06894	0.0165308	0.850212		ANKRD30BP1	unprocessed_pseudogene	-4.0319	0.0122195	0.912781
CTD-2516F10.2	antisense	1.07596	0.016381	0.850212		UBE2QL1	protein_coding	1.34381	0.012228	0.912781
TGFA	protein_coding	1.13081	0.0172979	0.850212		RAD51L3-RFFL	protein_coding	-4.58463	0.0134006	0.914884
MAFB	protein_coding	1.14821	0.0173059	0.850212		RP11-685M7.3	antisense	-2.87009	0.0136435	0.914884
KANSL1-AS1	antisense	1.16974	0.0168256	0.850212		LINC01444	lincRNA	-2.73214	0.0127469	0.914884
SH3RF2	protein_coding	1.55112	0.0168317	0.850212		SLC14A1	protein_coding	-2.62566	0.0129551	0.914884
ZNF208	protein_coding	1.75574	0.0165958	0.850212		IGF2	protein_coding	-2.38286	0.0125153	0.914884
GSTT2	polymorphic_pseudogene	2.78714	0.01679	0.850212		CTC-471J1.8	processed_transcript	-2.23072	0.0131218	0.914884
EEF1E1-BLOC1S5	protein_coding	-5.48804	0.0174371	0.850419		RAP1GAP	protein_coding	-1.88863	0.0135349	0.914884
FGF13-AS1	antisense	-1.99997	0.0175066	0.850419		AC132217.4	3prime_overlapping_ncrna	-1.67012	0.0130901	0.914884
HCG25	antisense	1.12248	0.0178388	0.850419		SRGN	protein_coding	-1.16	0.0135487	0.914884
CADM3	protein_coding	2.65782	0.0176226	0.850419		MFSD2A	protein_coding	1.08012	0.0127321	0.914884
CDH12	protein_coding	4.43392	0.0174842	0.850419		RP11-266K4.9	lincRNA	1.192	0.0133468	0.914884
CDKL2	protein_coding	-1.37215	0.017943	0.850684		C4A	protein_coding	1.39034	0.0131479	0.914884
CDH18	protein_coding	-3.17026	0.0187136	0.857274		RP11-504P24.9	lincRNA	1.43684	0.0136633	0.914884
HAR1A	lincRNA	1.04192	0.0185055	0.857274		CDH23	protein_coding	1.8856	0.0132467	0.914884
RSPH4A	protein_coding	1.08698	0.018507	0.857274		KYNU	protein_coding	2.20436	0.0131915	0.914884
CGB7	protein_coding	1.67144	0.0186795	0.857274		RP11-701H24.9	protein_coding	2.40792	0.0126246	0.914884
KYNU	protein_coding	2.11419	0.0186678	0.857274		MAL2	protein_coding	2.46761	0.0131484	0.914884
SDK1	protein_coding	1.81187	0.0188038	0.85766		HNRNPA1P12	processed_pseudogene	3.23316	0.0124251	0.914884
DDX3P1	processed_pseudogene	11.2673	0.019001	0.862538		KB-1683C8.1	processed_pseudogene	3.30128	0.0134091	0.914884
CACNA2D2	protein_coding	1.73944	0.0191054	0.865221		LINC01204	lincRNA	-1.1533	0.0137029	0.915056
NAPA-AS1	antisense	1.0319	0.0192379	0.867114		ZC3H12D	protein_coding	1.11186	0.0139932	0.92673
KCNA2	protein_coding	-3.20866	0.0195036	0.872036		MAGEL2	protein_coding	1.66075	0.0140277	0.92673
LINC01444	lincRNA	-2.54485	0.0197122	0.872036		HOXB-AS3	antisense	5.43383	0.0139678	0.92673
LRRIQ3	protein_coding	-2.17603	0.0195644	0.872036		DPEP1	protein_coding	-3.45575	0.0142203	0.927252
RP11-474P2.4	lincRNA	1.71337	0.0196639	0.872036		FAM198A	protein_coding	-1.92699	0.0141888	0.927252
MERTK	protein_coding	1.91273	0.0196895	0.872036		TMC3	protein_coding	3.8526	0.0141656	0.927252
CHRNE	protein_coding	2.12459	0.0196109	0.872036		CTD-2525P14.5	TEC	-3.71837	0.0145082	0.927844
IL33	protein_coding	-1.79321	0.0199597	0.88056		C11orf96	protein_coding	-1.32821	0.0145308	0.927844
AC061992.2	lincRNA	1.25133	0.0201426	0.88056		PDE3A	protein_coding	-1.24479	0.0145095	0.927844
TFAP2A-AS1	antisense	1.69096	0.0200428	0.88056		CCDC144B	transcribed_unprocessed_pseudogene	1.38799	0.0146205	0.927844
PCDH9	protein_coding	-1.5087	0.0203719	0.881244		DNM1P46	transcribed_unprocessed_pseudogene	-1.25919	0.0149037	0.935563
LMO2	protein_coding	2.06577	0.0203814	0.881244		ZMYND15	protein_coding	1.48273	0.0148771	0.935563
LONRF2	protein_coding	1.47803	0.0205483	0.88247		TTPA	protein_coding	-1.68619	0.0150369	0.935849
CD101	protein_coding	1.31859	0.020636	0.882496		ZNF888	lincRNA	-2.95855	0.0151404	0.937566
S1PR5	protein_coding	-3.4253	0.0211141	0.89085		EPB41L4A-AS2	lincRNA	-1.8805	0.0153319	0.940723
WWC1	protein_coding	-1.07112	0.021187	0.89085		FAM212B-AS1	antisense	-1.48179	0.0155628	0.946918
FCHO1	protein_coding	1.21056	0.0213494	0.89085		PTK6	protein_coding	-3.57041	0.0158829	0.949908
GJA5	protein_coding	2.94183	0.0212859	0.89085		IGF2-AS	antisense	-3.03966	0.0159369	0.949908
NEAT1_2	misc_RNA	-2.19348	0.0216472	0.891169		WWC1	protein_coding	-1.12046	0.0159988	0.949908
WNT4	protein_coding	-1.84285	0.0217189	0.891169		TNFSF10	protein_coding	2.2048	0.0161815	0.952255
RP11-75I2.3	TEC	-1.58117	0.0215293	0.891169		AC093627.8	lincRNA	-2.49726	0.0166069	0.956725
LINC01508	lincRNA	-2.07942	0.022081	0.900689		FER1L4	unitary_pseudogene	1.10705	0.0167794	0.959691
UBE2QL1	protein_coding	1.22557	0.0221037	0.900689		TMEM139	protein_coding	3.69007	0.016819	0.95973
CD79B	protein_coding	2.67845	0.022254	0.902298		SMG1P6	unprocessed_pseudogene	-1.47621	0.0172935	0.973319
IGF2-AS	antisense	-2.78743	0.0226042	0.913297		GRM4	protein_coding	1.70688	0.0174229	0.978378
SPATA22	protein_coding	4.19962	0.0228473	0.917302		RP11-392O17.1	lincRNA	3.15835	0.0175527	0.983426
ARHGDIB	protein_coding	-1.46197	0.0230099	0.919963		PCLO	protein_coding	-2.39533	0.0178087	0.986657
MCOLN2	protein_coding	-2.31742	0.0238807	0.920773		ATE1-AS1	antisense	1.82077	0.0176912	0.986657
CDH4	protein_coding	-1.20597	0.0233643	0.920773		PNMA6B	unprocessed_pseudogene	-3.75904	0.018422	0.988799
LYPD6	protein_coding	-1.06872	0.0238974	0.920773		COL6A6	protein_coding	-1.57363	0.018522	0.988799
CTB-92J24.2	sense_intronic	1.19307	0.0237733	0.920773		PPP1R9A	protein_coding	-1.3537	0.0186786	0.988799
RP11-326I11.4	lincRNA	2.82385	0.023786	0.920773		RP11-834C11.14	processed_transcript	1.1507	0.0182485	0.988799
RP11-333A23.4	lincRNA	5.55134	0.0235628	0.920773		SEZ6L	protein_coding	1.28881	0.0187232	0.988799
ZNF365	protein_coding	-1.24511	0.0242947	0.926639		TDO2	protein_coding	1.35949	0.0179762	0.988799
PLD5	protein_coding	-2.4149	0.0245656	0.930965		ADAM28	protein_coding	1.61484	0.0187291	0.988799
FAM162B	protein_coding	-5.09541	0.0250293	0.937025		IGSF9B	protein_coding	3.00091	0.0185244	0.988799
NETO2	protein_coding	1.10145	0.0252508	0.937025		GJB2	protein_coding	3.91592	0.0185886	0.988799
CH507-24F1.2	lincRNA	2.75635	0.0252019	0.937025		CTD-2516F10.2	antisense	1.05723	0.0188991	0.990302
RPGRIP1	protein_coding	2.59055	0.0254037	0.939054		RP11-333A23.4	lincRNA	5.75183	0.0189179	0.990302
P2RY1	protein_coding	1.04968	0.025815	0.945114		RP11-755E23.2	TEC	-2.99449	0.0191755	0.99742
ATRNL1	protein_coding	-2.33937	0.0260365	0.945543		IGLV5-52	IG_V_gene	-5.54812	0.0465751	0.999813
LINC00649	antisense	-1.48064	0.0262407	0.946201		TBC1D3C	protein_coding	-4.64152	0.0401406	0.999813
FOXG1	protein_coding	-4.43318	0.0264189	0.948523		SCG3	protein_coding	-4.16975	0.0276725	0.999813
AP000350.5	lincRNA	-2.68493	0.0264935	0.948523		SOWAHA	protein_coding	-3.90173	0.021638	0.999813
GCK	protein_coding	1.23739	0.0267518	0.948523		ZNF728	protein_coding	-3.85239	0.0399414	0.999813
ACAP2-IT1	sense_intronic	1.71047	0.0266989	0.948523		ABCB10P3	processed_pseudogene	-3.79992	0.0230726	0.999813
SIK1	protein_coding	-2.11768	0.0274442	0.959659		CTB-54O9.9	protein_coding	-3.72002	0.0343577	0.999813
PRSS30P	unitary_pseudogene	-1.97596	0.0275329	0.959659		HNRNPA1P26	processed_pseudogene	-3.68802	0.0291222	0.999813
MSTN	protein_coding	-1.87666	0.027568	0.959659		PSG3	protein_coding	-3.6796	0.023844	0.999813
UNC13A	protein_coding	-1.84341	0.028026	0.964891		FAM157B	lincRNA	-3.64519	0.042005	0.999813
PCSK6	protein_coding	1.11701	0.0280857	0.964891		IVL	protein_coding	-3.59769	0.0313074	0.999813
ABCB10P1	processed_pseudogene	-2.89854	0.0283526	0.969891		RP11-209M4.1	processed_pseudogene	-3.36219	0.0355087	0.999813
ACSL5	protein_coding	1.19125	0.0283695	0.969891		LINC01173	lincRNA	-3.35006	0.0397701	0.999813
ABCG2	protein_coding	1.02124	0.0288866	0.982298		RP11-343B18.2	lincRNA	-3.33556	0.0415202	0.999813
CDH23	protein_coding	1.66058	0.0289493	0.982682		SLITRK3	protein_coding	-3.33403	0.0209206	0.999813
AC003088.1	lincRNA	-1.31576	0.0296257	0.991552		HCAR1	protein_coding	-3.32865	0.0355952	0.999813
PNMA6B	unprocessed_pseudogene	-3.40776	0.0301404	0.993127		VGLL2	protein_coding	-3.22526	0.030778	0.999813
CTAGE15	protein_coding	-3.02956	0.0299713	0.993127		KLHL33	protein_coding	-3.21035	0.0390551	0.999813
GPR150	protein_coding	-1.18955	0.0299014	0.993127		KRT87P	transcribed_unprocessed_pseudogene	-3.17432	0.0338787	0.999813
MLPH	protein_coding	1.7888	0.0300849	0.993127		AC004870.4	processed_transcript	-3.13196	0.0481514	0.999813
RUNX3	protein_coding	2.02578	0.0299332	0.993127		HOXB13	protein_coding	-3.11623	0.0443104	0.999813
RP11-717F1.2	lincRNA	-1.38117	0.0304107	0.996877		CTB-30L5.1	lincRNA	-3.10769	0.0252916	0.999813
TBC1D3C	protein_coding	-4.67229	0.0387447	0.999959		RP4-568B10.1	TEC	-3.03216	0.0328004	0.999813
LHCGR	protein_coding	-3.99629	0.0433235	0.999959		CTAGE15	protein_coding	-3.00286	0.0211439	0.999813
CNTN5	protein_coding	-3.65988	0.038094	0.999959		DSG2	protein_coding	-2.98868	0.026723	0.999813
ACAN	protein_coding	-2.92479	0.0402526	0.999959		TPD52	protein_coding	-2.95634	0.03465	0.999813
TP53TG3D	protein_coding	-2.85712	0.0494396	0.999959		ZNF663P	unitary_pseudogene	-2.78905	0.0282858	0.999813
HLA-DOA	protein_coding	-2.8467	0.0441282	0.999959		PCDH17	protein_coding	-2.78736	0.0283669	0.999813
MKRN3	protein_coding	-2.60198	0.0311012	0.999959		AP000350.5	lincRNA	-2.58794	0.0337938	0.999813
RASGEF1B	protein_coding	-2.58105	0.0358672	0.999959		CTC-398G3.1	processed_pseudogene	-2.55534	0.0430053	0.999813
LINC00540	lincRNA	-2.57058	0.0494373	0.999959		RP11-392A14.8	TEC	-2.51193	0.0492973	0.999813
ASNSP1	unprocessed_pseudogene	-2.49375	0.0455271	0.999959		COLEC10	protein_coding	-2.46446	0.0316316	0.999813
bP-2189O9.2	unprocessed_pseudogene	-2.38725	0.0405123	0.999959		LINC00547	lincRNA	-2.42388	0.0356073	0.999813
F2RL1	protein_coding	-2.36376	0.0441824	0.999959		CAMK1G	protein_coding	-2.40394	0.0344875	0.999813
JPH1	protein_coding	-2.31874	0.038532	0.999959		AC002429.5	antisense	-2.39977	0.0425018	0.999813
GOLGA8IP	transcribed_unprocessed_pseudogene	-2.29591	0.0341522	0.999959		TREML3P	transcribed_unprocessed_pseudogene	-2.38916	0.0305297	0.999813
TFEC	protein_coding	-2.29323	0.0374685	0.999959		CTD-2651B20.3	antisense	-2.38874	0.036307	0.999813
MAMDC2	protein_coding	-2.11476	0.0318026	0.999959		PON3	protein_coding	-2.29178	0.0213948	0.999813
PAPL	protein_coding	-2.07527	0.0476297	0.999959		TGM5	protein_coding	-2.26406	0.0274831	0.999813
TSPAN15	protein_coding	-1.9298	0.0306394	0.999959		HRK	protein_coding	-2.14907	0.0317693	0.999813
EYA4	protein_coding	-1.9091	0.0461344	0.999959		PCDH20	protein_coding	-2.13835	0.019423	0.999813
PKNOX2	protein_coding	-1.83973	0.0494403	0.999959		LINC01436	lincRNA	-2.08058	0.0232322	0.999813
RP11-70D24.2	lincRNA	-1.82228	0.0420388	0.999959		ARHGAP25	protein_coding	-2.06154	0.0243943	0.999813
XKR9	protein_coding	-1.81193	0.0462837	0.999959		IRF6	protein_coding	-2.04613	0.0461842	0.999813
RP11-3L21.2	antisense	-1.76712	0.0354578	0.999959		EMB	protein_coding	-2.02575	0.0286755	0.999813
LINC00887	lincRNA	-1.70898	0.0399666	0.999959		EYA4	protein_coding	-2.00793	0.0359607	0.999813
NEFL	protein_coding	-1.65047	0.0418013	0.999959		GLYAT	protein_coding	-1.99367	0.0488797	0.999813
HLA-DPA1	protein_coding	-1.64307	0.0397195	0.999959		INGX	transcribed_processed_pseudogene	-1.94212	0.0485444	0.999813
PNMA3	protein_coding	-1.60687	0.0403278	0.999959		LRRIQ3	protein_coding	-1.91112	0.0284012	0.999813
KCNE1	protein_coding	-1.57145	0.0472577	0.999959		IL13RA2	protein_coding	-1.90523	0.0406674	0.999813
TSPAN18	protein_coding	-1.53488	0.0491355	0.999959		SIK1	protein_coding	-1.88864	0.046526	0.999813
DMD	protein_coding	-1.48997	0.0326462	0.999959		RP11-44N12.5	lincRNA	-1.85726	0.0459395	0.999813
RIMS4	protein_coding	-1.48288	0.0311414	0.999959		CCT5P1	processed_pseudogene	-1.85533	0.0491238	0.999813
LYPD6B	protein_coding	-1.47472	0.0493115	0.999959		MC5R	protein_coding	-1.84007	0.0274502	0.999813
CDS1	protein_coding	-1.42806	0.0433183	0.999959		GABRA5	protein_coding	-1.81203	0.0242779	0.999813
CDH6	protein_coding	-1.42717	0.0385153	0.999959		RP11-255M2.2	lincRNA	-1.79735	0.0240372	0.999813
ACHE	protein_coding	-1.42624	0.0372377	0.999959		ALX1	protein_coding	-1.78928	0.0199929	0.999813
TLL2	protein_coding	-1.37995	0.0398094	0.999959		WNT4	protein_coding	-1.74911	0.0293931	0.999813
CACNB2	protein_coding	-1.3635	0.0358728	0.999959		LRRTM2	protein_coding	-1.73399	0.0447198	0.999813
MST1R	protein_coding	-1.34945	0.0383993	0.999959		RP11-395B7.4	antisense	-1.71998	0.0438933	0.999813
FAM212B-AS1	antisense	-1.27736	0.0363775	0.999959		LRRC37A6P	transcribed_processed_pseudogene	-1.71759	0.0444832	0.999813
RUNDC3B	protein_coding	-1.243	0.045618	0.999959		CTD-2116N17.1	protein_coding	-1.71623	0.0450376	0.999813
bP-2171C21.6	processed_pseudogene	-1.22193	0.0478632	0.999959		ANKRD1	protein_coding	-1.69519	0.0338221	0.999813
PRPH2	protein_coding	-1.21738	0.0344917	0.999959		GABBR2	protein_coding	-1.60948	0.0368047	0.999813
PCDH19	protein_coding	-1.20384	0.0467029	0.999959		PNMA3	protein_coding	-1.58015	0.0386199	0.999813
FGF9	protein_coding	-1.17851	0.0418877	0.999959		RIMS4	protein_coding	-1.53302	0.0258433	0.999813
AC109642.1	lincRNA	-1.16058	0.0461958	0.999959		LYPD6B	protein_coding	-1.49557	0.046299	0.999813
RP11-212P7.3	processed_transcript	-1.15658	0.0391959	0.999959		ICA1	protein_coding	-1.47494	0.0310711	0.999813
RTKN2	protein_coding	-1.14602	0.0458109	0.999959		CDH6	protein_coding	-1.46927	0.0331924	0.999813
ITGB3	protein_coding	-1.13585	0.0429697	0.999959		P2RX5-TAX1BP3	protein_coding	-1.46284	0.0287844	0.999813
FLT1	protein_coding	-1.05911	0.0496401	0.999959		RP11-613M10.8	protein_coding	-1.45422	0.0447502	0.999813
CLU	protein_coding	1.01485	0.0417845	0.999959		MAP3K9	protein_coding	-1.4526	0.0296104	0.999813
HOXC5	protein_coding	1.03914	0.0347631	0.999959		RP11-680F8.1	antisense	-1.45189	0.0294821	0.999813
RP11-932O9.9	lincRNA	1.05183	0.0382581	0.999959		PCDH9	protein_coding	-1.43919	0.0268331	0.999813
RP11-554J4.1	antisense	1.05259	0.0384663	0.999959		ACSL6	protein_coding	-1.429	0.0265234	0.999813
CYP27C1	protein_coding	1.05263	0.0467614	0.999959		ODF3L1	protein_coding	-1.42031	0.0418275	0.999813
CCDC114	protein_coding	1.0536	0.0491161	0.999959		LINC01111	lincRNA	-1.39802	0.0447974	0.999813
AP001437.1	antisense	1.0697	0.0451591	0.999959		C7orf69	antisense	-1.37766	0.0369456	0.999813
CCDC7	protein_coding	1.07911	0.0311477	0.999959		ZSWIM5	protein_coding	-1.35636	0.0365517	0.999813
RP11-540O11.1	lincRNA	1.08274	0.0395634	0.999959		CACNB2	protein_coding	-1.34237	0.03913	0.999813
ACKR4	protein_coding	1.11649	0.0325309	0.999959		CDKL2	protein_coding	-1.33324	0.0216704	0.999813
HOXC-AS1	antisense	1.15638	0.038903	0.999959		MST1R	protein_coding	-1.31692	0.0420822	0.999813
RP11-273G15.2	lincRNA	1.15947	0.0343407	0.999959		bP-2171C21.6	processed_pseudogene	-1.27818	0.0392197	0.999813
LINC01165	antisense	1.16533	0.0420954	0.999959		AC109642.1	lincRNA	-1.26897	0.0292578	0.999813
MAP4K1	protein_coding	1.17131	0.0363935	0.999959		DEC1	protein_coding	-1.23544	0.0477983	0.999813
STC1	protein_coding	1.17932	0.0339166	0.999959		BAMBI	protein_coding	-1.23427	0.0299909	0.999813
XDH	protein_coding	1.27381	0.0465397	0.999959		CDH4	protein_coding	-1.222	0.0215952	0.999813
C8G	protein_coding	1.2884	0.0316312	0.999959		SNCA	protein_coding	-1.2131	0.034884	0.999813
RP11-481J2.4	antisense	1.30307	0.0342025	0.999959		FGF9	protein_coding	-1.16194	0.044887	0.999813
RP11-79P5.9	lincRNA	1.31449	0.0483621	0.999959		GPR150	protein_coding	-1.14709	0.0348906	0.999813
OAS3	protein_coding	1.34669	0.0369635	0.999959		SLC40A1	protein_coding	-1.12878	0.0266081	0.999813
POC1B-GALNT4	protein_coding	1.34963	0.0350996	0.999959		FRMD4B	protein_coding	-1.11923	0.029562	0.999813
EBF4	protein_coding	1.35532	0.0447191	0.999959		PODXL	protein_coding	-1.0838	0.0397601	0.999813
RP5-965G21.4	lincRNA	1.35605	0.0400139	0.999959		CDK15	protein_coding	-1.08203	0.049497	0.999813
RP11-713P17.3	lincRNA	1.36676	0.0396677	0.999959		STEAP1B	protein_coding	-1.07138	0.0402779	0.999813
ZBED9	protein_coding	1.3765	0.0336173	0.999959		SYT14	protein_coding	-1.06821	0.0388474	0.999813
CTD-2619J13.3	antisense	1.44183	0.0347603	0.999959		GLIPR1	protein_coding	-1.02169	0.0489861	0.999813
FAM213A	protein_coding	1.59794	0.0345177	0.999959		MCOLN3	protein_coding	-1.02003	0.0301653	0.999813
SLCO5A1	protein_coding	1.61033	0.0349951	0.999959		ACKR4	protein_coding	1.03137	0.0483137	0.999813
ATE1-AS1	antisense	1.63989	0.0328053	0.999959		LINC00926	lincRNA	1.04826	0.0451704	0.999813
RP11-61L19.2	lincRNA	1.65115	0.0464854	0.999959		BCO2	protein_coding	1.05029	0.0319784	0.999813
RBP1	protein_coding	1.73561	0.0350826	0.999959		RP11-342K2.1	TEC	1.05223	0.0233032	0.999813
CTC-471J1.8	processed_transcript	1.77832	0.0395382	0.999959		PCYT1B	protein_coding	1.05327	0.039886	0.999813
RP11-588K22.2	sense_overlapping	1.78682	0.0399691	0.999959		CTD-2371O3.3	antisense	1.05575	0.0283715	0.999813
AC003973.3	TEC	1.81259	0.0472712	0.999959		RP11-497H16.9	lincRNA	1.06	0.0222017	0.999813
CHI3L1	protein_coding	1.86501	0.0376272	0.999959		LL22NC03-2H8.5	lincRNA	1.06151	0.0371593	0.999813
ARHGAP8	protein_coding	1.88554	0.0460777	0.999959		ZNF423	protein_coding	1.06695	0.0219923	0.999813
RERG	protein_coding	1.92591	0.0455736	0.999959		HELLPAR	macro_lncRNA	1.07168	0.0398436	0.999813
RP13-401N8.1	antisense	1.9418	0.0380001	0.999959		ZMIZ1-AS1	antisense	1.07782	0.0196849	0.999813
CILP	protein_coding	1.96787	0.039552	0.999959		CNIH2	protein_coding	1.07906	0.0334149	0.999813
AC073283.4	lincRNA	2.15551	0.0397899	0.999959		GAS5-AS1	antisense	1.0817	0.0293146	0.999813
AGAP7P	unprocessed_pseudogene	2.32869	0.0322548	0.999959		MEI1	protein_coding	1.08933	0.0439357	0.999813
THBS4	protein_coding	2.48093	0.0499635	0.999959		RP11-305K5.1	antisense	1.09003	0.0306559	0.999813
TBX1	protein_coding	2.5338	0.0476141	0.999959		WNK3	protein_coding	1.10428	0.0461784	0.999813
PRR5-ARHGAP8	protein_coding	4.25524	0.049518	0.999959		RP13-20L14.10	TEC	1.12111	0.0465416	0.999813
HOXB-AS3	antisense	4.27414	0.0481283	0.999959		RP11-46H11.11	TEC	1.1247	0.0367993	0.999813
AL772307.1	processed_pseudogene	5.13548	0.0428899	0.999959		MAFB	protein_coding	1.12812	0.019374	0.999813
RP11-1060J15.4	antisense	7.5593	0.0481123	0.999959		KANSL1-AS1	antisense	1.1389	0.0201194	0.999813
RP11-331F4.1	processed_pseudogene	9.79395	0.0369695	0.999959		RP11-802O23.3	antisense	1.15404	0.0327147	0.999813
						RP5-1142A6.9	antisense	1.16352	0.0237853	0.999813
						HOXC-AS1	antisense	1.16935	0.0355098	0.999813
						RNF175	protein_coding	1.18646	0.0477482	0.999813
						DPT	protein_coding	1.19889	0.0233989	0.999813
						RP11-252K23.2	sense_intronic	1.20229	0.0498103	0.999813
						ACSL5	protein_coding	1.24094	0.0227966	0.999813
						GCK	protein_coding	1.24161	0.0320755	0.999813
						GOLGA8Q	protein_coding	1.24205	0.0370727	0.999813
						RP11-417N10.4	TEC	1.25236	0.0498699	0.999813
						MEF2C-AS1	antisense	1.26026	0.0337243	0.999813
						TLE6	protein_coding	1.26114	0.0401091	0.999813
						MEGF10	protein_coding	1.27416	0.0498692	0.999813
						SLC44A5	protein_coding	1.28476	0.0337814	0.999813
						RP11-326G21.1	lincRNA	1.28656	0.0467388	0.999813
						DDX11-AS1	antisense	1.29908	0.0357336	0.999813
						LGALS9	protein_coding	1.30258	0.0434273	0.999813
						RP11-31H5.3	sense_intronic	1.30783	0.0239685	0.999813
						NTN5	protein_coding	1.31322	0.0239798	0.999813
						RP3-342P20.2	processed_pseudogene	1.31516	0.031952	0.999813
						CH17-140K24.5	protein_coding	1.31769	0.0265947	0.999813
						TINCR	lincRNA	1.32241	0.0378648	0.999813
						RP11-496H1.2	lincRNA	1.3478	0.0338857	0.999813
						LINC00240	lincRNA	1.36178	0.0208382	0.999813
						RP6-218J18.2	processed_pseudogene	1.36542	0.029759	0.999813
						NALT1	antisense	1.36722	0.0424583	0.999813
						CTD-2659N19.10	antisense	1.3767	0.0227155	0.999813
						RP11-15N24.4	sense_overlapping	1.37903	0.0485756	0.999813
						SIPA1L2	protein_coding	1.38189	0.0340556	0.999813
						RP11-473M20.16	lincRNA	1.39457	0.0463455	0.999813
						CTD-2527I21.5	TEC	1.40764	0.0397927	0.999813
						RP5-857K21.4	lincRNA	1.41283	0.036781	0.999813
						CTD-3222D19.8	antisense	1.41744	0.0373467	0.999813
						RP11-638I2.6	lincRNA	1.43654	0.0217261	0.999813
						LHX9	protein_coding	1.47903	0.0260875	0.999813
						LONRF2	protein_coding	1.48386	0.0197909	0.999813
						SCARNA15	processed_transcript	1.48675	0.0433742	0.999813
						TFAP2A-AS1	antisense	1.52922	0.0350593	0.999813
						SMARCE1P5	processed_pseudogene	1.53585	0.0357352	0.999813
						OLFM5P	unprocessed_pseudogene	1.56037	0.028156	0.999813
						SERPINF2	protein_coding	1.56548	0.0433729	0.999813
						TAS1R1	protein_coding	1.57403	0.0474892	0.999813
						CRYM	protein_coding	1.57415	0.0233908	0.999813
						RPS2P4	processed_pseudogene	1.57534	0.0379526	0.999813
						CYP17A1-AS1	antisense	1.59871	0.0491412	0.999813
						LINC01273	lincRNA	1.61365	0.0332983	0.999813
						CHI3L2	protein_coding	1.61431	0.0220816	0.999813
						MERTK	protein_coding	1.67925	0.0406436	0.999813
						RP11-190A12.8	antisense	1.6956	0.0331821	0.999813
						OR7E102P	unprocessed_pseudogene	1.7039	0.024079	0.999813
						EIF3FP1	processed_pseudogene	1.70477	0.0358109	0.999813
						RP11-295H24.4	lincRNA	1.73004	0.0362825	0.999813
						RP11-23F23.2	lincRNA	1.7625	0.0410514	0.999813
						TAS2R4	protein_coding	1.79275	0.0286322	0.999813
						TFP1	transcribed_unprocessed_pseudogene	1.80904	0.0461212	0.999813
						LINC01355	lincRNA	1.82696	0.0386671	0.999813
						OAS1	protein_coding	1.86801	0.0352843	0.999813
						RUNX3	protein_coding	1.88129	0.043679	0.999813
						CHRNE	protein_coding	1.89481	0.0374712	0.999813
						VCAM1	protein_coding	1.91636	0.0268488	0.999813
						ZNF730	protein_coding	1.92248	0.0358147	0.999813
						AC007750.5	antisense	1.92562	0.0281097	0.999813
						RP11-182J1.17	antisense	1.93177	0.037089	0.999813
						RP11-106D4.2	sense_intronic	1.93979	0.0364264	0.999813
						KCNMB2	protein_coding	1.96333	0.0422961	0.999813
						AF129075.5	sense_intronic	1.98786	0.0257207	0.999813
						PHKG1	protein_coding	1.98846	0.0301658	0.999813
						BRI3P1	processed_pseudogene	2.16725	0.0433362	0.999813
						TBC1D26	protein_coding	2.17537	0.0356886	0.999813
						CLUL1	protein_coding	2.18847	0.0247024	0.999813
						CILP	protein_coding	2.22735	0.0217423	0.999813
						RP11-403P17.4	lincRNA	2.24765	0.0222611	0.999813
						RP11-399J13.2	TEC	2.24908	0.0422683	0.999813
						TMC4	protein_coding	2.2886	0.0235778	0.999813
						HPCA	protein_coding	2.34014	0.0284028	0.999813
						RP11-10B2.1	processed_pseudogene	2.45077	0.0236641	0.999813
						TBX1	protein_coding	2.50995	0.0496238	0.999813
						SULT1C2	protein_coding	2.52809	0.0249328	0.999813
						AC011747.4	lincRNA	2.56704	0.0249975	0.999813
						LA16c-OS12.2	lincRNA	2.5818	0.0416272	0.999813
						RP11-197N18.8	TEC	2.67308	0.0214217	0.999813
						RP11-368J21.3	transcribed_unprocessed_pseudogene	2.68591	0.0376306	0.999813
						PCDH15	protein_coding	2.70731	0.0337999	0.999813
						CYP24A1	protein_coding	2.70863	0.0322749	0.999813
						RP11-762B21.5	processed_pseudogene	2.72742	0.0474641	0.999813
						CD79B	protein_coding	2.73784	0.0196099	0.999813
						LBP	protein_coding	2.77361	0.0354071	0.999813
						RP11-21C4.1	antisense	2.77556	0.0320562	0.999813
						THBS4	protein_coding	2.7992	0.0271117	0.999813
						PDZRN4	protein_coding	2.80705	0.0379157	0.999813
						CTD-2012K14.5	TEC	2.84058	0.0460781	0.999813
						BHLHE22	protein_coding	2.98312	0.0275901	0.999813
						LINC01114	lincRNA	3.04319	0.0285882	0.999813
						AC010524.2	antisense	3.0439	0.0425651	0.999813
						RP11-834C11.7	transcribed_unprocessed_pseudogene	3.05969	0.0375976	0.999813
						RPL34P33	processed_pseudogene	3.07539	0.0287162	0.999813
						CYP2W1	protein_coding	3.13242	0.0363314	0.999813
						LEFTY1	protein_coding	3.16849	0.032642	0.999813
						KIAA1210	protein_coding	3.17454	0.0378715	0.999813
						RP11-1100L3.8	lincRNA	3.25132	0.024619	0.999813
						Metazoa_SRP	misc_RNA	3.26934	0.0394663	0.999813
						ENO1P3	processed_pseudogene	3.27327	0.0488133	0.999813
						CTD-2555C10.3	lincRNA	3.3025	0.0480697	0.999813
						RP11-500G22.4	antisense	3.33303	0.0400079	0.999813
						EXOSC3P1	processed_pseudogene	3.36181	0.0389582	0.999813
						ZNF341-AS1	antisense	3.40645	0.0220861	0.999813
						MIR4697HG	TEC	3.40856	0.0223105	0.999813
						RP11-361H10.3	sense_overlapping	3.46971	0.0305107	0.999813
						HRASLS5	protein_coding	3.48427	0.0384103	0.999813
						NLGN4X	protein_coding	3.54505	0.0302883	0.999813
						PP14571	processed_transcript	3.60865	0.0251132	0.999813
						KB-226F1.2	lincRNA	3.63848	0.0273308	0.999813
						SPATA22	protein_coding	3.64929	0.0477215	0.999813
						OR52K3P	unprocessed_pseudogene	4.00769	0.0292863	0.999813
						AVPR1A	protein_coding	5.31041	0.0229401	0.999813
						RP11-1060J15.4	antisense	7.85001	0.0401577	0.999813

## Sheet: L2PD
Supplementary Table 2. List of differentially expressed genes (DEGs) identified in fibroblast from G2019S L2PD patients as compared to healthy subjects in the validation phase at 25 mM (a) and 5 mM (b) glucose concentration. Log2 FC denotes fold change (FC) gene expression values in cases vs. controls.
a) Validation 25 mM Glucose						b) Validation 5 mM Glucose
Gene	Type	log2 FC	P-value	FDR adj. P-value		Gene	Type	log2 FC	P-value	FDR adj. P-value
LGI2	protein_coding	2.98562	3.40502e-08	0.000304324		RP11-848G14.5	unprocessed_pseudogene	25.8529	4.54631e-18	9.25402e-14
CSGALNACT1	protein_coding	1.15146	2.5594e-06	0.0114373		RP11-473I1.9	3prime_overlapping_ncrna	31.7728	6.90466e-09	4.68481e-05
ZNF714	protein_coding	-1.57009	3.87968e-06	0.0138698		RP11-529K1.3	protein_coding	-9.09531	4.88931e-07	0.00248805
PTGER2	protein_coding	2.31423	6.54588e-06	0.0195013		ZNF714	protein_coding	-1.67229	7.88461e-07	0.00277321
KRT80	protein_coding	-2.22084	7.863e-06	0.0200787		IL27RA	protein_coding	-1.34308	8.17454e-07	0.00277321
SCARA3	protein_coding	1.14833	1.22758e-05	0.0274288		KALRN	protein_coding	-1.52056	2.87306e-06	0.00835446
AC003088.1	lincRNA	-6.73465	1.61601e-05	0.0294291		MTCO3P12	unprocessed_pseudogene	6.28948	4.65506e-06	0.0118442
RP11-11N9.4	lincRNA	-1.3389	1.64638e-05	0.0294291		HCLS1	protein_coding	-3.35315	8.0754e-06	0.0164375
CHST15	protein_coding	3.46941	1.90173e-05	0.0309032		IDO1	protein_coding	4.05428	9.37672e-06	0.0166581
IL27RA	protein_coding	-1.12899	3.40916e-05	0.0380867		RP11-11N9.4	lincRNA	-1.36088	1.07296e-05	0.0168001
F2R	protein_coding	1.74627	3.03405e-05	0.0380867		PTGER2	protein_coding	2.15772	2.80842e-05	0.0381103
CRLF1	protein_coding	4.97137	2.82797e-05	0.0380867		CRLF1	protein_coding	4.98924	2.64476e-05	0.0381103
MTCO3P12	unprocessed_pseudogene	5.70952	3.19736e-05	0.0380867		LGI2	protein_coding	2.24905	3.08005e-05	0.039184
CEND1	protein_coding	1.39462	4.74839e-05	0.0429269		AC003088.1	lincRNA	-6.49376	3.2992e-05	0.0395031
KBTBD8	protein_coding	1.62478	4.80301e-05	0.0429269		TMC3	protein_coding	6.87321	5.14161e-05	0.0581431
FBXO41	protein_coding	-1.50934	5.47092e-05	0.0444512		FBXO41	protein_coding	-1.48825	6.46047e-05	0.069212
PRG4	protein_coding	4.99354	5.30584e-05	0.0444512		F2R	protein_coding	1.66442	7.01494e-05	0.0713946
PCDHB11	protein_coding	-1.25043	5.88247e-05	0.045717		SCARA3	protein_coding	1.03732	7.80938e-05	0.0756952
KCNAB3	protein_coding	1.44858	8.03634e-05	0.0552498		CHST15	protein_coding	3.18769	8.49526e-05	0.0786005
IDO1	protein_coding	3.41506	0.000106138	0.0677578		PCDHB11	protein_coding	-1.20473	9.40846e-05	0.0832649
KALRN	protein_coding	-1.2462	0.000121183	0.072205		RP11-384F7.2	lincRNA	-1.86278	0.000108886	0.0886551
TMC3	protein_coding	6.23312	0.000117543	0.072205		RP11-20I23.13	antisense	1.0288	0.000105485	0.0886551
GSTT2B	protein_coding	2.15412	0.000130986	0.0729337		GSTT2B	protein_coding	2.16011	0.000125391	0.0911545
TDRD9	protein_coding	4.1316	0.000134647	0.0729337		PRG4	protein_coding	4.74383	0.000117644	0.0911545
FAM196A	protein_coding	-1.98481	0.000164151	0.0856548		DTX4	protein_coding	1.17453	0.000156926	0.0998198
HCLS1	protein_coding	-2.83652	0.000183743	0.0912333		NPNT	protein_coding	-3.0494	0.000172804	0.106589
TBC1D3D	protein_coding	-6.92711	0.000207395	0.0975574		POLR2J2	protein_coding	1.66409	0.000278951	0.149422
CACNA1H	protein_coding	4.20117	0.000349176	0.152232		CACNA1H	protein_coding	4.27729	0.000296656	0.150961
LINC01021	lincRNA	-1.61077	0.000418444	0.175822		MMP23B	protein_coding	2.07738	0.000373056	0.185209
ZNF423	protein_coding	1.86162	0.000422955	0.175822		LY75-CD302	protein_coding	-6.81986	0.000445699	0.216005
OLR1	protein_coding	1.98267	0.000467828	0.190055		LINC01443	lincRNA	-2.56142	0.000546867	0.241032
NPNT	protein_coding	-2.83039	0.000494102	0.196268		OLR1	protein_coding	1.96217	0.000529425	0.241032
LMO7-AS1	antisense	-3.80779	0.000707336	0.261149		SAXO2	protein_coding	2.01919	0.000556546	0.241032
CADM3	protein_coding	-4.50988	0.000762321	0.27253		SLPI	protein_coding	3.16949	0.000614833	0.255407
DTX4	protein_coding	1.04453	0.000782003	0.274084		LINC01021	lincRNA	-1.55214	0.000651554	0.265247
ESPNL	protein_coding	4.15244	0.000823626	0.283122		KRT80	protein_coding	-1.6596	0.000729064	0.290982
TYW1B	protein_coding	1.81726	0.000884645	0.298359		TDRD9	protein_coding	3.63558	0.00075405	0.295167
RP11-210M15.2	lincRNA	-2.23185	0.00109078	0.342065		OLFM2	protein_coding	1.31241	0.000787211	0.296735
TFAP2B	protein_coding	6.5688	0.0012521	0.349708		TFAP2B	protein_coding	6.92873	0.000773839	0.296735
ROCK1P1	transcribed_unprocessed_pseudogene	-2.81764	0.00130426	0.358671		TEC	protein_coding	-1.74506	0.000812448	0.30068
KCNA4	protein_coding	-4.89286	0.00140458	0.369219		MST1R	protein_coding	-2.58236	0.000833817	0.300957
LINC01443	lincRNA	-2.3699	0.00139713	0.369219		CH17-140K24.5	protein_coding	-5.21226	0.000904167	0.311938
GRIN2A	protein_coding	2.5715	0.00151117	0.385889		PDE4B	protein_coding	-1.46977	0.000889813	0.311938
MC4R	protein_coding	-3.16434	0.00171512	0.412787		ZNF423	protein_coding	1.74992	0.000945935	0.315648
NFKBIZ	protein_coding	-1.22231	0.00170702	0.412787		HOXD13	protein_coding	-3.81188	0.000978388	0.321211
HCP5	sense_overlapping	-1.72327	0.0019065	0.415594		CADM3	protein_coding	-4.38967	0.00102457	0.331033
OLFM2	protein_coding	1.216	0.00186046	0.415594		CH507-154B10.1	lincRNA	-2.65206	0.00106391	0.335233
F2RL2	protein_coding	2.54631	0.00218124	0.463611		LINC01616	lincRNA	-5.96749	0.00118352	0.361663
KRT18	protein_coding	3.06229	0.00220458	0.463611		TBC1D3D	protein_coding	-5.05687	0.00119263	0.361663
PCDHAC2	protein_coding	-3.20566	0.00236776	0.470264		ESPNL	protein_coding	4.01773	0.00120821	0.361663
RP11-75I2.3	TEC	-2.70228	0.00234873	0.470264		MTND1P23	unprocessed_pseudogene	1.17201	0.00134859	0.386627
CTD-2331H12.8	protein_coding	-1.21249	0.00235281	0.470264		F2RL2	protein_coding	2.66048	0.00136962	0.387204
ANXA8L1	protein_coding	2.15557	0.0023595	0.470264		MDFI	protein_coding	-3.7779	0.00139378	0.388635
TMC4	protein_coding	3.30783	0.00245783	0.482788		LMO7-AS1	antisense	-3.57043	0.00147464	0.405625
SAXO2	protein_coding	1.77466	0.00248562	0.48294		ACTG1P14	processed_pseudogene	-5.09229	0.00155063	0.420841
RNF212	protein_coding	2.65751	0.00256284	0.49259		NSUN7	protein_coding	-3.23324	0.00161647	0.427315
NRCAM	protein_coding	-1.39451	0.00283922	0.533538		KCNA4	protein_coding	-4.78246	0.00177527	0.451695
C1QTNF7	protein_coding	2.57215	0.00292741	0.533954		KRBOX1	protein_coding	-1.90073	0.00176503	0.451695
ACER2	protein_coding	-1.00361	0.00316262	0.565318		CEND1	protein_coding	1.09742	0.00176202	0.451695
FGF12	protein_coding	-2.09145	0.00328152	0.57507		HCP5	sense_overlapping	-1.74412	0.00195811	0.463457
MST1R	protein_coding	-2.2822	0.0033527	0.58184		LINC00900	lincRNA	-1.70138	0.00187525	0.463457
CH507-154B10.1	lincRNA	-2.38839	0.00343355	0.586731		TMEM59L	protein_coding	2.54994	0.00201421	0.465685
RP11-325K4.3	sense_intronic	-2.06274	0.00363249	0.586731		RNF212	protein_coding	2.72119	0.00203616	0.465685
KIF5A	protein_coding	-1.56805	0.00348729	0.586731		GRIN2A	protein_coding	2.44542	0.00248281	0.543416
SYT16	protein_coding	2.69264	0.00364348	0.586731		HSPA12B	protein_coding	2.14229	0.0025345	0.548828
FERMT1	protein_coding	1.67576	0.00371456	0.592837		COL10A1	protein_coding	-2.33282	0.00263048	0.563615
CTD-2370N5.3	protein_coding	-5.27602	0.00375482	0.593959		FGF12	protein_coding	-2.13569	0.0026846	0.569219
VWF	protein_coding	1.57366	0.00398	0.596189		ANXA8L1	protein_coding	2.13354	0.00271717	0.570186
LEF1	protein_coding	-2.21625	0.00419806	0.620169		FZD3	protein_coding	-1.17812	0.00295416	0.607393
TSPAN15	protein_coding	-3.09542	0.00427342	0.626127		CCDC144B	transcribed_unprocessed_pseudogene	1.92903	0.00302334	0.615401
RAI2	protein_coding	2.08972	0.00432077	0.627917		RAI2	protein_coding	2.16395	0.00316421	0.616028
LINC01616	lincRNA	-4.78221	0.00446355	0.637405		MAL2	protein_coding	3.05959	0.00314337	0.616028
NDUFC2-KCTD14	protein_coding	-6.17313	0.00455303	0.63861		CMKLR1	protein_coding	3.21726	0.00317774	0.616028
CCDC144B	transcribed_unprocessed_pseudogene	1.84342	0.00460871	0.63861		TMC4	protein_coding	3.30078	0.00312418	0.616028
LINC00900	lincRNA	-1.54041	0.00478488	0.656706		THSD7B	protein_coding	1.69166	0.00321579	0.617523
TIE1	protein_coding	1.56694	0.00504841	0.676032		B4GALNT4	protein_coding	2.34333	0.00343574	0.647542
PLEKHA6	protein_coding	1.12854	0.00527817	0.698868		RP11-290H9.2	protein_coding	-6.46863	0.00362811	0.652781
BCL11B	protein_coding	-1.03211	0.00538248	0.702276		MIR646HG	lincRNA	-3.99583	0.0036863	0.652781
HOXC5	protein_coding	1.54247	0.00555633	0.709424		bP-21264C1.1	unprocessed_pseudogene	-2.04788	0.00371709	0.652781
GABRB3	protein_coding	1.94196	0.00559909	0.709814		GABRB3	protein_coding	2.03228	0.00373786	0.652781
GDF1	protein_coding	-6.30928	0.00589926	0.724228		KRT18	protein_coding	2.90784	0.00363282	0.652781
MDFI	protein_coding	-3.21469	0.00603692	0.724228		TMEM255A	protein_coding	2.5409	0.00382568	0.656419
HOXD13	protein_coding	-3.12471	0.0059287	0.724228		CTD-2369P2.12	protein_coding	1.9357	0.00407525	0.663613
MGP	protein_coding	2.42401	0.00602012	0.724228		C8orf44-SGK3	protein_coding	-2.20827	0.00465731	0.729227
RP11-343H5.4	processed_pseudogene	-6.04544	0.00616459	0.734614		NRCAM	protein_coding	-1.31864	0.00473026	0.731383
ZNF177	protein_coding	-1.05822	0.00641977	0.754956		KBTBD8	protein_coding	1.12194	0.00474294	0.731383
ITGA10	protein_coding	1.63645	0.00661094	0.762391		PSG10P	transcribed_unprocessed_pseudogene	-5.3214	0.00517954	0.769558
RP11-158I13.2	processed_transcript	-5.22832	0.0070018	0.782232		USH2A	protein_coding	-3.02512	0.00515231	0.769558
GTF2H2B	transcribed_unprocessed_pseudogene	1.14483	0.00697959	0.782232		RP11-210M15.2	lincRNA	-1.92359	0.00516368	0.769558
LHX8	protein_coding	-2.87216	0.00717578	0.791771		COL8A1	protein_coding	-1.42795	0.00551506	0.796974
CHI3L1	protein_coding	2.76382	0.00713916	0.791771		DDX11-AS1	antisense	1.84994	0.00563656	0.807973
COL10A1	protein_coding	-2.07255	0.00750678	0.816096		MC4R	protein_coding	-2.74102	0.00568029	0.808548
SVIL	protein_coding	1.1493	0.0075332	0.816096		RP11-469A15.2	lincRNA	-2.49055	0.00580347	0.813613
RP11-184M15.1	lincRNA	2.57915	0.00786779	0.833744		GRIN3A	protein_coding	-7.89903	0.0059673	0.820705
CTD-2192J16.17	protein_coding	-7.27977	0.00809133	0.834126		TNPO1P2	processed_pseudogene	-4.61953	0.00623962	0.822462
KRBOX1	protein_coding	-1.61156	0.00803917	0.834126		CTRL	protein_coding	-4.58794	0.00626291	0.822462
GATA2	protein_coding	1.0498	0.00818286	0.834628		KIF5A	protein_coding	-1.44701	0.00620867	0.822462
FAM66D	antisense	-3.26958	0.00851452	0.85081		RP13-1039J1.2	lincRNA	-5.25548	0.00674467	0.838643
LINC01272	lincRNA	-1.74972	0.00855365	0.85081		SNORD3B-1	snoRNA	-5.18852	0.00677369	0.838643
RP11-384F7.2	lincRNA	-1.21821	0.00856759	0.85081		RBP1	protein_coding	2.5425	0.00674804	0.838643
DDX3P1	processed_pseudogene	-14.7991	0.00904752	0.85303		OSTN	protein_coding	4.57408	0.00649426	0.838643
FCMR	protein_coding	-2.55114	0.00875696	0.85303		FABP5P7	processed_pseudogene	2.35185	0.00748206	0.885449
AC072062.1	antisense	1.27494	0.00874064	0.85303		TYW1B	protein_coding	1.45143	0.00759605	0.893149
SNRPGP15	processed_pseudogene	1.40879	0.00906718	0.85303		RP11-216M21.1	processed_pseudogene	-4.41683	0.00774194	0.900498
B4GALNT4	protein_coding	2.09231	0.00897422	0.85303		PDE10A	protein_coding	1.7646	0.00779896	0.901976
CNGA3	protein_coding	2.50994	0.00878968	0.85303		LINC01272	lincRNA	-1.75603	0.00816428	0.919687
PDE10A	protein_coding	1.6384	0.00920838	0.85729		HOXC5	protein_coding	1.4524	0.00808885	0.919687
KRT86	protein_coding	-2.06575	0.0092621	0.857373		MGP	protein_coding	2.33252	0.00821568	0.919687
HOXB13	protein_coding	-5.24153	0.010074	0.857566		FAIM2	protein_coding	1.28884	0.0085473	0.940434
COL8A1	protein_coding	-1.32583	0.00997144	0.857566		HOXD12	protein_coding	-5.27867	0.00864785	0.946382
RP11-462G12.2	sense_overlapping	-1.19022	0.00970562	0.857566		RP5-894A10.6	sense_intronic	-1.07937	0.008916	0.950184
ZNF233	protein_coding	-1.18255	0.0102761	0.857566		FAM106A	protein_coding	2.36899	0.00884278	0.950184
RP11-65L3.2	antisense	-1.12301	0.0100329	0.857566		LANCL3	protein_coding	-3.77276	0.00919928	0.950514
ANGPTL4	protein_coding	1.05674	0.00970966	0.857566		BMPR1APS2	processed_pseudogene	-1.35945	0.00917267	0.950514
MAP3K14	protein_coding	1.17146	0.0101525	0.857566		HECW1	protein_coding	-1.14443	0.00933272	0.955862
CTD-2303H24.2	processed_transcript	1.96471	0.0102788	0.857566		AC007192.4	protein_coding	-8.50987	0.00958839	0.971003
SLC22A3	protein_coding	2.38103	0.0103628	0.857566		RP11-380J14.1	lincRNA	-1.77319	0.0095443	0.971003
RBP1	protein_coding	2.42701	0.00959451	0.857566		RP11-548K23.11	protein_coding	-7.10856	0.0101783	0.986813
ASNSP1	unprocessed_pseudogene	-4.62525	0.0107052	0.859281		LYN	protein_coding	-1.48315	0.0101432	0.986813
USP43	protein_coding	-1.82976	0.0105953	0.859281		NSFP1	unprocessed_pseudogene	-7.49755	0.0382879	0.999744
USP32P3	transcribed_unprocessed_pseudogene	-2.5044	0.0108323	0.860566		RP4-765C7.2	processed_pseudogene	-7.1096	0.0201184	0.999744
CNTN5	protein_coding	4.32248	0.0108869	0.861074		CTD-3074O7.11	protein_coding	-6.20734	0.0170592	0.999744
RP11-347C12.3	protein_coding	1.58846	0.0109663	0.863538		MYH8	protein_coding	-6.12516	0.0126389	0.999744
PADI1	protein_coding	-3.60428	0.0116606	0.865405		ANKRD20A11P	transcribed_unprocessed_pseudogene	-5.91955	0.048876	0.999744
AP000230.1	lincRNA	-3.51212	0.0116377	0.865405		CCDC169-SOHLH2	protein_coding	-5.3372	0.0140674	0.999744
RP11-477N3.1	lincRNA	-1.57199	0.01141	0.865405		ZNF295-AS1	lincRNA	-5.23687	0.0166015	0.999744
CBS	protein_coding	-1.05132	0.0115349	0.865405		RP11-104H15.7	processed_transcript	-5.03815	0.0206248	0.999744
ICAM5	protein_coding	1.73937	0.0112469	0.865405		RP11-295P9.13	protein_coding	-4.86649	0.035402	0.999744
MMP23B	protein_coding	1.44599	0.0119951	0.868067		SLC2A14	protein_coding	-4.73974	0.0371775	0.999744
RP11-384O8.1	lincRNA	-4.11101	0.0121599	0.872923		RAD51L3-RFFL	protein_coding	-4.62242	0.0339062	0.999744
ADCY10	protein_coding	-2.69219	0.0121152	0.872923		PCDHA8	protein_coding	-4.57358	0.0420283	0.999744
TMEM255A	protein_coding	2.05577	0.012248	0.875733		ACKR1	protein_coding	-4.47481	0.0163716	0.999744
IQSEC3	protein_coding	-2.98191	0.0124332	0.880889		RP11-343H5.4	processed_pseudogene	-4.39819	0.0383179	0.999744
RP11-3L21.2	antisense	-2.92708	0.0126213	0.880889		VGLL2	protein_coding	-4.39309	0.0234935	0.999744
LINC01579	lincRNA	-2.37493	0.0126735	0.880889		ALX3	protein_coding	-4.34374	0.0131203	0.999744
GFRA1	protein_coding	-1.27522	0.0127526	0.880889		ADAMDEC1	protein_coding	-4.2641	0.0392001	0.999744
PPFIA2	protein_coding	1.26122	0.0126227	0.880889		NEAT1_1	misc_RNA	-4.25928	0.0172868	0.999744
FOXC2	protein_coding	2.73222	0.0128337	0.882314		OR2A42	protein_coding	-4.21567	0.0374976	0.999744
bP-21264C1.1	unprocessed_pseudogene	-1.81323	0.0129571	0.884		HOXB13	protein_coding	-3.99343	0.0322736	0.999744
HLA-G	protein_coding	-1.24585	0.0137885	0.889781		RP11-278C7.4	antisense	-3.69263	0.0371363	0.999744
OR2A20P	transcribed_unprocessed_pseudogene	-1.22065	0.0131947	0.889781		RP11-546K22.3	lincRNA	-3.62796	0.0436624	0.999744
DOCK3	protein_coding	1.38577	0.0132224	0.889781		Metazoa_SRP	misc_RNA	-3.57386	0.0498398	0.999744
KRT19	protein_coding	2.61311	0.0137282	0.889781		GPM6A	protein_coding	-3.39678	0.0117811	0.999744
RP11-848G14.5	unprocessed_pseudogene	7.18983	0.0136872	0.889781		BMS1P8	transcribed_unprocessed_pseudogene	-3.28298	0.0371363	0.999744
BCL11A	protein_coding	-1.08527	0.0140746	0.898975		RP11-793H13.3	antisense	-3.26755	0.0482347	0.999744
RAET1E	protein_coding	1.13237	0.0144219	0.914153		RSPO4	protein_coding	-3.1997	0.0196966	0.999744
RP4-765C7.2	processed_pseudogene	-7.7294	0.0147021	0.918349		PLEK	protein_coding	-3.17974	0.043144	0.999744
PLGLB1	protein_coding	-1.29783	0.0150416	0.930306		TSPAN33	protein_coding	-3.1398	0.0384094	0.999744
MIR646HG	lincRNA	-3.1158	0.0161436	0.941683		CTD-2370N5.3	protein_coding	-3.10393	0.0194782	0.999744
CALB2	protein_coding	-2.63012	0.0168686	0.941683		RP5-899B16.1	lincRNA	-3.02043	0.0147191	0.999744
TEKT4	protein_coding	-2.15217	0.0164369	0.941683		RAB44	protein_coding	-2.87645	0.013149	0.999744
RP11-138H8.6	sense_intronic	-2.11503	0.0159687	0.941683		ITGA9	protein_coding	-2.85443	0.0449795	0.999744
ATF7IP2	protein_coding	-1.94221	0.0164364	0.941683		NBEAP1	transcribed_unprocessed_pseudogene	-2.80465	0.0357136	0.999744
KCNJ6	protein_coding	-1.60625	0.0163575	0.941683		FEM1AP2	processed_pseudogene	-2.78547	0.0319359	0.999744
LRRC2	protein_coding	-1.47572	0.0167703	0.941683		RP11-384O8.1	lincRNA	-2.75362	0.0346585	0.999744
DNM1P41	TEC	-1.27374	0.0158011	0.941683		CALB2	protein_coding	-2.6413	0.0166204	0.999744
GPC6	protein_coding	-1.23198	0.0166859	0.941683		RP11-706O15.5	lincRNA	-2.63998	0.03542	0.999744
DMTN	protein_coding	-1.08569	0.0158009	0.941683		CH507-338C24.1	lincRNA	-2.60287	0.0272516	0.999744
PDE4B	protein_coding	-1.05674	0.0167938	0.941683		DLEU1_1	misc_RNA	-2.57451	0.0333564	0.999744
THSD7B	protein_coding	1.39102	0.0162967	0.941683		RP11-106M3.3	antisense	-2.42406	0.0375198	0.999744
SERBP1P6	processed_pseudogene	1.61616	0.0169108	0.941683		EYA4	protein_coding	-2.39403	0.0295733	0.999744
LINC00240	lincRNA	1.63798	0.0165661	0.941683		LHX8	protein_coding	-2.38753	0.0224781	0.999744
HSPA12B	protein_coding	1.70241	0.0165963	0.941683		AP000230.1	lincRNA	-2.38722	0.0263944	0.999744
TMEM59L	protein_coding	1.97064	0.0168902	0.941683		IQSEC3	protein_coding	-2.37445	0.0370874	0.999744
ALS2CL	protein_coding	-1.21494	0.0174925	0.960098		SAMD5	protein_coding	-2.35341	0.0191252	0.999744
FAM101A	protein_coding	-2.23387	0.0177088	0.961357		PCDHAC2	protein_coding	-2.30278	0.0142037	0.999744
RP11-274B21.9	lincRNA	-1.4041	0.0176684	0.961357		THNSL2	protein_coding	-2.27842	0.0439336	0.999744
CTD-2527I21.5	TEC	-2.49173	0.0178829	0.962823		AP000560.3	TEC	-2.24423	0.0352695	0.999744
RAP1GAP2	protein_coding	-1.97132	0.0180867	0.967022		HAPLN1	protein_coding	-2.21998	0.049214	0.999744
TNIP3	protein_coding	-1.22775	0.0180399	0.967022		ATP1A2	protein_coding	-2.19402	0.0462178	0.999744
GJD2	protein_coding	-5.28423	0.0189079	0.973856		LINC01579	lincRNA	-2.18617	0.0117592	0.999744
HLA-DRA	protein_coding	-2.74264	0.0189555	0.973856		TAC1	protein_coding	-2.1256	0.0160062	0.999744
CTD-3199J23.6	transcribed_processed_pseudogene	-1.40767	0.018605	0.973856		RP11-400N13.3	lincRNA	-2.07992	0.0457672	0.999744
FAM124A	protein_coding	1.18645	0.0187556	0.973856		RAP1GAP2	protein_coding	-2.05969	0.0125998	0.999744
DDTL	protein_coding	2.53718	0.0187164	0.973856		RP3-425P12.4	processed_pseudogene	-1.9971	0.0123156	0.999744
PAX8	protein_coding	2.98788	0.0187685	0.973856		ZNF208	protein_coding	-1.98599	0.040959	0.999744
LYN	protein_coding	-1.35538	0.0190187	0.974095		RP11-43F13.3	antisense	-1.98244	0.0229624	0.999744
RP11-757G1.6	lincRNA	1.45381	0.0192424	0.977155		TEKT4	protein_coding	-1.97499	0.0298469	0.999744
SCN1A	protein_coding	-1.46994	0.0194166	0.980426		SNX18P12	processed_pseudogene	-1.95908	0.0231744	0.999744
RERG	protein_coding	2.50213	0.0198051	0.989197		RP11-75I2.3	TEC	-1.94512	0.0185072	0.999744
GMFG	protein_coding	-2.48538	0.0199718	0.994089		RP4-734P14.4	protein_coding	-1.94439	0.0334282	0.999744
XRRA1	protein_coding	-1.43186	0.0200419	0.994089		MC5R	protein_coding	-1.94053	0.0445355	0.999744
AUNIP	protein_coding	1.19105	0.020336	0.994089		ROCK1P1	transcribed_unprocessed_pseudogene	-1.94051	0.018379	0.999744
RP11-400N13.3	lincRNA	-2.53091	0.0204216	0.994648		DIO2	protein_coding	-1.91407	0.024506	0.999744
NSFP1	unprocessed_pseudogene	-7.10552	0.0496208	0.999933		FAXC	protein_coding	-1.91039	0.0119657	0.999744
FAM162B	protein_coding	-5.87517	0.031415	0.999933		RP11-395N3.2	lincRNA	-1.82883	0.0207273	0.999744
MYH8	protein_coding	-5.64953	0.0211289	0.999933		WNT16	protein_coding	-1.82149	0.0182473	0.999744
LINC00162	lincRNA	-5.40503	0.0325933	0.999933		FAM84B	protein_coding	-1.77611	0.0216133	0.999744
ABCB10P3	processed_pseudogene	-4.75347	0.0275259	0.999933		SLC24A3	protein_coding	-1.75173	0.0288685	0.999744
RP11-544M22.13	protein_coding	-4.55065	0.028932	0.999933		MYOC	protein_coding	-1.74682	0.0415873	0.999744
ACKR1	protein_coding	-3.8679	0.0390963	0.999933		RP1-37C10.3	antisense	-1.70825	0.0158689	0.999744
CTD-3220F14.1	lincRNA	-3.46416	0.0366609	0.999933		CASZ1	protein_coding	-1.70789	0.0283501	0.999744
AC003973.3	TEC	-3.46291	0.0395536	0.999933		SC22CB-1E7.1	processed_pseudogene	-1.69611	0.0350668	0.999744
PSG10P	transcribed_unprocessed_pseudogene	-3.42382	0.0344853	0.999933		PCDHB19P	transcribed_unprocessed_pseudogene	-1.63593	0.031121	0.999744
LINC01444	lincRNA	-3.15034	0.0215724	0.999933		ARFGEF3	protein_coding	-1.63444	0.0350398	0.999744
RSPO4	protein_coding	-3.0912	0.0302502	0.999933		MAP3K9	protein_coding	-1.58507	0.0373817	0.999744
SLITRK6	protein_coding	-2.96007	0.0219131	0.999933		FBLL1	protein_coding	-1.58066	0.0337787	0.999744
bP-2189O9.2	unprocessed_pseudogene	-2.95996	0.0396068	0.999933		FGF10	protein_coding	-1.55961	0.0123147	0.999744
LANCL3	protein_coding	-2.88517	0.042726	0.999933		TM4SF20	protein_coding	-1.53327	0.0127392	0.999744
RP11-542C16.2	protein_coding	-2.68532	0.0301537	0.999933		SCN1A	protein_coding	-1.52541	0.0170831	0.999744
ITIH5	protein_coding	-2.57313	0.0376042	0.999933		LRRC2	protein_coding	-1.4773	0.0166324	0.999744
OR7E28P	transcribed_unprocessed_pseudogene	-2.55722	0.04743	0.999933		XRRA1	protein_coding	-1.38798	0.0240924	0.999744
AC097721.2	lincRNA	-2.54387	0.0336584	0.999933		ADAMTS12	protein_coding	-1.38427	0.0165755	0.999744
RP11-845M18.6	antisense	-2.39936	0.046892	0.999933		CTAGE8	protein_coding	-1.33359	0.0284529	0.999744
FALEC	lincRNA	-2.37949	0.0392315	0.999933		FAM160A1	protein_coding	-1.32342	0.0138549	0.999744
TMC6	protein_coding	-2.37428	0.0393966	0.999933		FAM196A	protein_coding	-1.27041	0.0108397	0.999744
TM6SF1	protein_coding	-2.37379	0.0353515	0.999933		ALS2CL	protein_coding	-1.26878	0.0124571	0.999744
NSG1	protein_coding	-2.20517	0.0319458	0.999933		GPC6	protein_coding	-1.26086	0.0142927	0.999744
USH2A	protein_coding	-2.17822	0.0279199	0.999933		CADPS	protein_coding	-1.26071	0.0240242	0.999744
GNAO1	protein_coding	-2.12069	0.0448126	0.999933		NRG1	protein_coding	-1.23492	0.0312816	0.999744
SAMD5	protein_coding	-1.99607	0.0466412	0.999933		ST6GALNAC5	protein_coding	-1.22963	0.0165204	0.999744
HLA-DPA1	protein_coding	-1.8688	0.0416312	0.999933		RP13-582O9.6	protein_coding	-1.22785	0.0217497	0.999744
NKD2	protein_coding	-1.84237	0.0380631	0.999933		RP11-624L4.1	lincRNA	-1.20712	0.0391651	0.999744
WNT16	protein_coding	-1.81961	0.0295273	0.999933		GRIN3B	protein_coding	-1.20355	0.0105873	0.999744
GOLGA8O	protein_coding	-1.78718	0.0346928	0.999933		DEPDC4	protein_coding	-1.18472	0.0117411	0.999744
SC22CB-1E7.1	processed_pseudogene	-1.75891	0.0296642	0.999933		RP11-561C5.4	transcribed_unprocessed_pseudogene	-1.17326	0.0477844	0.999744
DIO2	protein_coding	-1.74984	0.0397697	0.999933		RSPH4A	protein_coding	-1.13254	0.0488157	0.999744
RP11-395N3.1	sense_intronic	-1.68786	0.0490923	0.999933		PTPN22	protein_coding	-1.11033	0.0388843	0.999744
ARFGEF3	protein_coding	-1.64384	0.0341198	0.999933		GFRA1	protein_coding	-1.08547	0.0339824	0.999744
FBLL1	protein_coding	-1.56143	0.0368839	0.999933		OR2A20P	transcribed_unprocessed_pseudogene	-1.08242	0.0269953	0.999744
RAB4B-EGLN2	protein_coding	-1.52722	0.0352897	0.999933		PMS2P5	unprocessed_pseudogene	-1.08062	0.0468554	0.999744
GSC	protein_coding	-1.52632	0.026902	0.999933		BCL11A	protein_coding	-1.08024	0.0139632	0.999744
RP11-325K4.2	sense_intronic	-1.43861	0.0453383	0.999933		KIF6	protein_coding	-1.04738	0.0432454	0.999744
PLA2G4C	protein_coding	-1.41238	0.0354243	0.999933		HLA-G	protein_coding	-1.01961	0.0419031	0.999744
LRRC61	protein_coding	-1.39489	0.0347943	0.999933		BHMT2	protein_coding	-1.01471	0.0136719	0.999744
RP11-848P1.2	sense_intronic	-1.36015	0.0397758	0.999933		RP11-1134I14.8	lincRNA	-1.00765	0.0395572	0.999744
RP11-196G18.23	antisense	-1.30985	0.0269946	0.999933		LINC00471	lincRNA	1.00252	0.0451236	0.999744
PLEKHH1	protein_coding	-1.27741	0.0421298	0.999933		FABP5	protein_coding	1.00272	0.0433671	0.999744
ACVR2B-AS1	antisense	-1.24364	0.0397024	0.999933		GTF2H2B	transcribed_unprocessed_pseudogene	1.04518	0.0137393	0.999744
ADAMTS12	protein_coding	-1.23255	0.0328893	0.999933		EMC3-AS1	transcribed_unprocessed_pseudogene	1.04688	0.0291578	0.999744
CTC-559E9.6	transcribed_unprocessed_pseudogene	-1.22249	0.0333427	0.999933		ZNF296	protein_coding	1.07003	0.0120802	0.999744
TM4SF20	protein_coding	-1.22238	0.0450688	0.999933		RP11-478C19.2	processed_transcript	1.07315	0.0168155	0.999744
PMS2P5	unprocessed_pseudogene	-1.21708	0.0326518	0.999933		NTN4	protein_coding	1.08529	0.0430381	0.999744
TFAP2A	protein_coding	-1.1055	0.0451855	0.999933		SVIL	protein_coding	1.0926	0.011064	0.999744
PITRM1-AS1	antisense	-1.09769	0.0388368	0.999933		FBXL2	protein_coding	1.09387	0.0178021	0.999744
NPIPA3	protein_coding	-1.07046	0.0345628	0.999933		BRSK2	protein_coding	1.10586	0.0495092	0.999744
CRELD1	protein_coding	-1.05969	0.0420778	0.999933		RP11-21L23.2	sense_overlapping	1.11	0.0465536	0.999744
FAM160A1	protein_coding	-1.04869	0.045232	0.999933		RP11-206L10.9	lincRNA	1.11162	0.0458163	0.999744
GDNF-AS1	lincRNA	-1.04364	0.0252621	0.999933		DBIL5P	unitary_pseudogene	1.1204	0.0268735	0.999744
NBR2	transcribed_unprocessed_pseudogene	-1.00328	0.0345009	0.999933		PPFIA2	protein_coding	1.12285	0.024933	0.999744
SH2D5	protein_coding	-1.00221	0.0329319	0.999933		CYP11A1	protein_coding	1.13959	0.0458805	0.999744
VASH2	protein_coding	1.05495	0.0283873	0.999933		FAM124A	protein_coding	1.1456	0.0227303	0.999744
TCF7	protein_coding	1.05649	0.0354552	0.999933		PTPRH	protein_coding	1.18934	0.0296607	0.999744
RN7SL832P	lincRNA	1.07356	0.0424663	0.999933		NAMPTP1	processed_pseudogene	1.19352	0.0351973	0.999744
NTN4	protein_coding	1.07371	0.0453401	0.999933		DOCK3	protein_coding	1.20598	0.030603	0.999744
FAIM2	protein_coding	1.13039	0.0206684	0.999933		FILIP1	protein_coding	1.21099	0.0124262	0.999744
SPATA6L	protein_coding	1.1362	0.0217307	0.999933		ITGA10	protein_coding	1.22834	0.0415065	0.999744
ABCG2	protein_coding	1.16536	0.0268432	0.999933		POM121B	unprocessed_pseudogene	1.24705	0.0317496	0.999744
ADAMTS3	protein_coding	1.1796	0.0314655	0.999933		TM4SF19-AS1	antisense	1.2704	0.0345757	0.999744
CYP11A1	protein_coding	1.21451	0.0334447	0.999933		SERPINA3	protein_coding	1.27193	0.0217907	0.999744
FAM72D	protein_coding	1.23619	0.0307229	0.999933		KIAA1755	protein_coding	1.31481	0.0309609	0.999744
ADIRF	protein_coding	1.24541	0.0405969	0.999933		RP11-108L7.15	lincRNA	1.31631	0.0266228	0.999744
FLJ22447	lincRNA	1.26278	0.0350407	0.999933		XXbac-B461K10.4	processed_transcript	1.34118	0.0307622	0.999744
RP11-21L23.2	sense_overlapping	1.2699	0.0222053	0.999933		AURKC	protein_coding	1.3813	0.0309489	0.999744
NAMPTP1	processed_pseudogene	1.30227	0.0217261	0.999933		HTR2B	protein_coding	1.40483	0.0341416	0.999744
SETSIP	protein_coding	1.31128	0.0370772	0.999933		ADAMTS7P3	transcribed_unprocessed_pseudogene	1.40605	0.0288976	0.999744
IDH1-AS1	antisense	1.32081	0.0232079	0.999933		ZNF350-AS1	antisense	1.41985	0.0400811	0.999744
RP11-3D4.2	antisense	1.33646	0.028954	0.999933		GOLGA8Q	protein_coding	1.44144	0.0326073	0.999744
MCM10	protein_coding	1.34675	0.0453472	0.999933		RP11-87H9.5	TEC	1.4416	0.0321143	0.999744
GALNT18	protein_coding	1.34736	0.0265747	0.999933		FXYD1	protein_coding	1.46021	0.0391456	0.999744
CPXM1	protein_coding	1.35369	0.0334907	0.999933		FAM133A	protein_coding	1.47811	0.0249906	0.999744
PRSS35	protein_coding	1.37635	0.0479279	0.999933		RP11-334L9.1	processed_pseudogene	1.49693	0.0467462	0.999744
SPON1	protein_coding	1.39671	0.0384451	0.999933		GOLGA8K	protein_coding	1.53859	0.0465869	0.999744
FAM133A	protein_coding	1.39799	0.0355033	0.999933		GGT5	protein_coding	1.55585	0.0287393	0.999744
RP1-137D17.1	lincRNA	1.40009	0.0307981	0.999933		ZNF488	protein_coding	1.56771	0.0124179	0.999744
GGT5	protein_coding	1.42491	0.0450986	0.999933		ABHD16B	protein_coding	1.58572	0.0478374	0.999744
ANKEF1	protein_coding	1.43748	0.0206321	0.999933		LYL1	protein_coding	1.60613	0.0497648	0.999744
BAIAP3	protein_coding	1.48163	0.0318569	0.999933		AARD	protein_coding	1.61864	0.034212	0.999744
PLPPR4	protein_coding	1.49494	0.0457536	0.999933		RP13-258O15.1	processed_pseudogene	1.64115	0.0292045	0.999744
C9orf47	protein_coding	1.51713	0.0256843	0.999933		FOXP3	protein_coding	1.6447	0.0251529	0.999744
HTR2B	protein_coding	1.52489	0.0212947	0.999933		KCNRG	protein_coding	1.64951	0.0349855	0.999744
AARD	protein_coding	1.54766	0.043003	0.999933		SERF1A	protein_coding	1.65999	0.0451898	0.999744
SERF1A	protein_coding	1.67276	0.0438128	0.999933		RP1-68D18.2	sense_intronic	1.66872	0.0408231	0.999744
TGM2	protein_coding	1.68224	0.0362412	0.999933		RP3-467L1.6	sense_intronic	1.6727	0.0201227	0.999744
RP11-302B13.1	processed_pseudogene	1.68862	0.0225114	0.999933		ASB9	protein_coding	1.6953	0.0311828	0.999744
UNC13A	protein_coding	1.79401	0.0283631	0.999933		RP11-135N5.3	TEC	1.70552	0.0375352	0.999744
TUBA8	protein_coding	1.7944	0.0313276	0.999933		ACKR2	protein_coding	1.74554	0.0367432	0.999744
KIAA0040	protein_coding	1.83217	0.0493719	0.999933		BX842568.2	processed_pseudogene	1.80588	0.0440968	0.999744
IL33	protein_coding	1.91606	0.0273732	0.999933		C9orf106	lincRNA	1.81064	0.0183414	0.999744
EMCN	protein_coding	1.92616	0.0412132	0.999933		CTD-2303H24.2	processed_transcript	1.84472	0.0158807	0.999744
SARDH	protein_coding	1.92785	0.0245715	0.999933		RP11-161M6.2	lincRNA	1.85168	0.0419497	0.999744
TMEM37	protein_coding	2.00815	0.0317863	0.999933		TGM2	protein_coding	1.85217	0.0211258	0.999744
TRIM67	protein_coding	2.03587	0.0349032	0.999933		NPR1	protein_coding	1.8739	0.0457837	0.999744
TNKS2-AS1	antisense	2.08613	0.0488026	0.999933		SLC22A3	protein_coding	1.88294	0.0420985	0.999744
MYH15	protein_coding	2.13984	0.0298077	0.999933		RP1-102K2.9	TEC	1.88707	0.0157507	0.999744
CXCL6	protein_coding	2.27158	0.0420388	0.999933		RP11-75C10.6	TEC	1.91106	0.0171971	0.999744
P2RY6	protein_coding	2.33818	0.032497	0.999933		RP11-893F2.6	lincRNA	1.91938	0.0155263	0.999744
PI16	protein_coding	2.53627	0.0271562	0.999933		IL33	protein_coding	1.94179	0.0253949	0.999744
RP11-384P7.7	lincRNA	2.57946	0.0475628	0.999933		TRIM67	protein_coding	1.94288	0.0440789	0.999744
ANOS1	protein_coding	2.6135	0.0439619	0.999933		RP11-184M15.1	lincRNA	1.97324	0.0411705	0.999744
PKIB	protein_coding	2.61576	0.0242973	0.999933		RP11-229P13.25	sense_overlapping	1.97607	0.0208663	0.999744
ENTPD1	protein_coding	2.63578	0.0339198	0.999933		RP11-231C14.7	lincRNA	2.00826	0.0232919	0.999744
IGFN1	protein_coding	2.70713	0.0337514	0.999933		MTMR8	protein_coding	2.01575	0.0497034	0.999744
FXYD6	protein_coding	2.99229	0.0244155	0.999933		CYP3A5	protein_coding	2.03148	0.0370224	0.999744
SBSPON	protein_coding	3.02929	0.0212225	0.999933		RP11-96C23.13	processed_transcript	2.03628	0.0269212	0.999744
WDR86	protein_coding	3.06593	0.0273381	0.999933		PLA2G5	protein_coding	2.04527	0.0232435	0.999744
RSPO2	protein_coding	3.49433	0.0452805	0.999933		MYH15	protein_coding	2.0522	0.0366055	0.999744
H19	processed_transcript	3.59341	0.0395129	0.999933		RHOA-IT1	sense_intronic	2.07906	0.0491982	0.999744
LINC01266	lincRNA	3.71431	0.0312526	0.999933		RP11-693M3.1	TEC	2.08305	0.0461944	0.999744
LINC01197	lincRNA	3.91844	0.0472394	0.999933		NEBL	protein_coding	2.1163	0.0305241	0.999744
EREG	protein_coding	5.17547	0.0228531	0.999933		RP11-180M15.6	lincRNA	2.11663	0.0211908	0.999744
AC007192.4	protein_coding	7.06786	0.0224243	0.999933		RP11-893F2.5	lincRNA	2.11737	0.023596	0.999744
						SYT16	protein_coding	2.11748	0.0207519	0.999744
						RP11-23F23.2	lincRNA	2.14683	0.0229943	0.999744
						PDE6G	protein_coding	2.25622	0.0121489	0.999744
						RP13-401N8.1	antisense	2.25889	0.0161328	0.999744
						RP11-65I12.1	antisense	2.28718	0.0478652	0.999744
						KRT19	protein_coding	2.29189	0.0302845	0.999744
						CHI3L1	protein_coding	2.32457	0.0236723	0.999744
						MYL4	protein_coding	2.32696	0.0263265	0.999744
						GOLGA6L17P	transcribed_unprocessed_pseudogene	2.35856	0.034083	0.999744
						TBC1D26	protein_coding	2.53983	0.0245886	0.999744
						PAX8	protein_coding	2.56175	0.0436278	0.999744
						GSTT2	polymorphic_pseudogene	2.61767	0.0481831	0.999744
						FOXC2	protein_coding	2.62686	0.0167105	0.999744
						LINC00599	lincRNA	2.69034	0.0147976	0.999744
						RASGEF1B	protein_coding	2.70071	0.0241492	0.999744
						AC017060.1	lincRNA	2.76909	0.0481903	0.999744
						PI16	protein_coding	2.84646	0.013158	0.999744
						ANOS1	protein_coding	2.89057	0.0335769	0.999744
						WDR86	protein_coding	2.9049	0.042989	0.999744
						STRA6	protein_coding	3.04862	0.0434553	0.999744
						SBSPON	protein_coding	3.08487	0.0176335	0.999744
						IGFN1	protein_coding	3.16476	0.0126135	0.999744
						SOX8	protein_coding	3.18881	0.0169077	0.999744
						CDH3	protein_coding	3.37198	0.0192435	0.999744
						FABP4	protein_coding	3.44375	0.0299686	0.999744
						ASIC2	protein_coding	3.53822	0.0448674	0.999744
						USP32P2	transcribed_unprocessed_pseudogene	3.60808	0.0379648	0.999744
						Metazoa_SRP	misc_RNA	3.68689	0.033794	0.999744
						H19	processed_transcript	3.87064	0.0265612	0.999744
						LINC01266	lincRNA	3.92491	0.0232362	0.999744
						LINC01197	lincRNA	3.97131	0.0445606	0.999744
						HHIP	protein_coding	4.01377	0.0191665	0.999744
						HSD17B2	protein_coding	4.05146	0.0458005	0.999744
						LINC00643	lincRNA	4.50792	0.0363196	0.999744
						EREG	protein_coding	5.01251	0.0292223	0.999744
						CCL13	protein_coding	5.43355	0.0114109	0.999744
						RP11-514P8.6	protein_coding	5.86678	0.0358727	0.999744
