# Supplementary material for: Transcriptome analysis in LRRK2 and idiopathic Parkinson’s disease at different glucose levels
Source: NPJ Parkinsons Dis. 2021 Dec 1;7:109. doi: 10.1038/s41531-021-00255-x (PMC8636510; doi:10.1038/s41531-021-00255-x)
Supplement: Supplementary file 4 — Supplementary Data 3 [file 41531_2021_255_MOESM4_ESM.xlsx]

## Sheet: Discovery
Supplementary Table 3. Biological enrichment analysis in iPD and L2PD vs. controls. Top gene ontology (GO) terms of genes associated with differentially expressed transcripts in the discovery study identified in fibroblasts from iPD and L2PD patients as compared to controls independently at high (25mM) and low (5 mM) glucose conditions. P-values were adjusted by false discovery rate (FDR) multipl…
Discovery L2PD at 25 mM glucose				Discovery iPD at 25 mM glucose
Biological process	P-value	adj. P-value		Biological process	P-value	adj. P-value
cell adhesion	1.9662e-14	4.79163e-11		cell adhesion	6.61812e-39	2.00595e-35
signal transduction	5.93825e-14	7.23576e-11		homophilic cell adhesion via plasma membrane adhesion molecules	1.19908e-19	1.81721e-16
regulation of transcription, DNA-templated	9.10247e-12	5.54568e-09		extracellular matrix organization	1.808e-18	1.82669e-15
nervous system development	7.50444e-12	6.0961e-09		multicellular organism development	3.05778e-15	2.31703e-12
regulation of transcription by RNA polymerase II	4.45892e-11	2.17328e-08		positive regulation of cell population proliferation	2.02414e-14	1.22703e-11
Cell component	P-value	adj. P-value		Cell component	P-value	adj. P-value
membrane	1.99975e-67	8.33897e-65		membrane	3.10627e-69	1.47548e-66
integral component of membrane	5.39378e-57	1.1246e-54		integral component of membrane	6.38402e-66	1.5162e-63
plasma membrane	3.2188e-47	4.47414e-45		plasma membrane	3.72544e-59	5.89861e-57
cytoplasm	7.72241e-38	8.05061e-36		extracellular region	4.29456e-44	5.0998e-42
nucleus	1.92538e-29	1.60577e-27		cytoplasm	7.06758e-37	6.7142e-35
Discovery L2PD at 5 mM glucose				Discovery iPD at 5 mM glucose
Biological process	P-value	adj. P-value		Biological process	P-value	adj. P-value
signal transduction	1.25376e-12	2.20161e-09		cell cycle	4.07641e-28	1.13813e-24
G protein-coupled receptor signaling pathway	1.70943e-10	1.50088e-07		signal transduction	2.94313e-27	4.10861e-24
multicellular organism development	3.34217e-09	1.17377e-06		cell division	1.44573e-25	1.34549e-22
nervous system development	2.25145e-09	1.31785e-06		multicellular organism development	7.00233e-20	4.88763e-17
cell adhesion	3.17219e-09	1.39259e-06		cell adhesion	4.58296e-18	2.55912e-15
Cell component	P-value	adj. P-value		Cell component	P-value	adj. P-value
integral component of membrane	2.6268e-35	7.32877e-33		membrane	5.9415e-81	2.6915e-78
extracellular region	8.81555e-33	1.22977e-30		integral component of membrane	1.90767e-70	4.32087e-68
membrane	2.3317e-32	2.16848e-30		cytoplasm	2.85517e-61	4.31131e-59
plasma membrane	3.62441e-29	2.52803e-27		nucleus	3.69148e-54	4.1806e-52
extracellular space	1.37347e-18	7.66394e-17		plasma membrane	1.41869e-49	1.28533e-47

## Sheet: Validation
Supplementary Table 3. Top gene ontology (GO) terms of genes associated with differentially expressed transcripts in the validation study identified in fibroblasts from iPD and L2PD patients as compared to controls independently at high (25mM) and low (5 mM) glucose conditions. P-values were adjusted by false discovery rate (FDR) multiple testing adjustment.
Validation L2PD at 25 mM glucose				Validation iPD at 25 mM glucose
Biological process	P-value	adj. P-value		Biological process	P-value	adj. P-value
extracellular matrix organization	4.58498e-07	0.000196084		homophilic cell adhesion via plasma membrane adhesion	1.15271e-18	1.82359e-15
ion transmembrane transport	3.38778e-07	0.000217326		cell adhesion	5.12193e-18	4.05145e-15
inflammatory response	9.05559e-07	0.000232366		signal transduction	1.12024e-14	5.90737e-12
T cell receptor V(D)J recombination	1.15343e-06	0.000246643		synapse assembly	4.33411e-11	1.71414e-08
signal transduction	8.18816e-07	0.000262635		G protein-coupled receptor signaling pathway	2.37327e-10	6.25752e-08
Cell component	P-value	adj. P-value		Cell component	P-value	adj. P-value
integral component of membrane	5.58799e-27	1.4417e-24		membrane	3.67458e-51	1.00316e-48
membrane	1.21269e-24	1.56438e-22		plasma membrane	2.61211e-48	3.56553e-46
plasma membrane	2.88627e-24	2.48219e-22		integral component of membrane	5.50725e-45	5.0116e-43
extracellular region	4.41843e-22	2.84989e-20		integral component of plasma membrane	1.24562e-28	8.50135e-27
cytoplasm	9.71162e-14	5.0112e-12		extracellular region	4.19107e-25	2.28832e-23
Validation L2PD at 5 mM glucose				Validation iPD at 5 mM glucose
Biological process	P-value	adj. P-value		Biological process	P-value	adj. P-value
ion transmembrane transport	1.14603e-07	8.19983e-05		cell adhesion	4.16363e-14	3.38087e-11
G protein-coupled receptor signaling pathway	3.32873e-07	9.52684e-05		homophilic cell adhesion via plasma membrane adhesion	3.03424e-14	4.92761e-11
inflammatory response	7.49314e-08	0.000107227		signal transduction	7.66995e-10	4.152e-07
multicellular organism development	3.03648e-07	0.00010863		G protein-coupled receptor signaling pathway	1.48412e-09	6.02551e-07
regulation of transcription, DNA-templated	2.51433e-07	0.000119934		synapse assembly	9.95944e-09	3.23482e-06
Cell component	P-value	adj. P-value		Cell component	P-value	adj. P-value
plasma membrane	4.65724e-23	1.14568e-20		plasma membrane	1.01535e-34	2.82268e-32
integral component of membrane	9.11627e-22	1.1213e-19		membrane	1.09799e-33	1.5262e-31
membrane	1.04742e-19	8.58888e-18		integral component of membrane	4.26695e-32	3.95404e-30
extracellular region	3.14439e-16	1.9338e-14		extracellular region	7.30896e-25	5.07973e-23
cytoplasm	4.69192e-14	2.30843e-12		extracellular space	6.53686e-24	3.63449e-22
